# Supplementary material for: The role of urbanisation in the spread of Aedes mosquitoes and the diseases they transmit—A systematic review
Source: PLoS Negl Trop Dis. 2021 Sep 9;15(9):e0009631. doi: 10.1371/journal.pntd.0009631 (PMC8428665; doi:10.1371/journal.pntd.0009631)
Supplement: S2 Table — (XLSX) [file pntd.0009631.s002.xlsx]

## Sheet: MMAT checklist
				SCREENING QUESTIONS		1. QUALITATIVE STUDIES					2. RANDOMIZED CONTROLLED TRIALS					3. NON-RANDOMIZED STUDIES					4. QUANTITATIVE DESCRIPTIVE STUDIES					5. MIXED METHODS STUDIES					COMMENTS
RefID	First author	Year	Citation	S1. Are there clear research questions?	S2. Do the collected data allow to address the research questions?	1.1. Is the qualitative approach appropriate to answer the research question?	1.2. Are the qualitative data collection methods adequate to address the research question?	1.3. Are the findings adequately derived from the data?	1.4. Is the interpretation of results sufficiently substantiated by data?	1.5. Is there coherence between qualitative data sources, collection, analysis and interpretation?	2.1. Is randomization appropriately performed?	2.2. Are the groups comparable at baseline?	2.3. Are there complete outcome data?	2.4. Are outcome assessors blinded to the intervention provided?	2.5 Did the participants adhere to the assigned intervention?	3.1. Are the participants representative of the target population?	3.2. Are measurements appropriate regarding both the outcome and intervention (or exposure)?	3.3. Are there complete outcome data?	3.4. Are the confounders accounted for in the design and analysis?	3.5. During the study period, is the intervention administered (or exposure occurred) as intended?	4.1. Is the sampling strategy relevant to address the research question?	4.2. Is the sample representative of the target population?	4.3. Are the measurements appropriate?	4.4. Is the risk of nonresponse bias low?	4.5. Is the statistical analysis appropriate to answer the research question?	5.1. Is there an adequate rationale for using a mixed methods design to address the research question?	5.2. Are the different components of the study effectively integrated to answer the research question?	5.3. Are the outputs of the integration of qualitative and quantitative components adequately interpreted?	5.4. Are divergences and inconsistencies between quantitative and qualitative results adequately addressed?	5.5. Do the different components of the study adhere to the quality criteria of each tradition of the methods involved?		Overall score
1	Freitas et al.	2019	Freitas LP, Cruz OG, Lowe R, Sá Carvalho M. Space–time dynamics of a triple epidemic: dengue, chikungunya and Zika clusters in the city of Rio de Janeiro. Proceedings of the Royal Society B. 2019 Oct 9;286(1912):20191867.	Yes	Yes	Yes	Yes	Yes	Yes	Yes											Can't tell	Can't tell	Yes	Can't tell	Yes	Yes	Yes	Yes	Yes	Yes		80
2	Estallo et al.	2018	Estallo EL, Sangermano F, Grech M, Ludueña‐Almeida F, Frías‐Cespedes M, Ainete M, Almirón W, Livdahl T. Modelling the distribution of the vector Aedes aegypti in a central Argentine city. Medical and veterinary entomology. 2018 Dec;32(4):451-61.	Yes	Yes	Yes	Yes	Yes	Yes	Yes											Can't tell	Can't tell	Yes	Can't tell	Yes	Yes	Can't tell	Yes	Can't tell	Can't tell		40
3	Delmelle et al.	2016	Delmelle E, Hagenlocher M, Kienberger S, Casas I. A spatial model of socioeconomic and environmental determinants of dengue fever in Cali, Colombia. Acta tropica. 2016 Dec 1;164:169-76.	Yes	Yes	Yes	Yes	Yes	Yes	Yes																						100
4	Messina et al.	2019	Messina JP, Brady OJ, Golding N, Kraemer MU, Wint GW, Ray SE, Pigott DM, Shearer FM, Johnson K, Earl L, Marczak LB. The current and future global distribution and population at risk of dengue. Nature microbiology. 2019 Sep;4(9):1508-15.	Yes	Yes	Yes	Yes	Yes	Yes	Yes																						100
5	Bouzid et al.	2014	Bouzid M, Colón-González FJ, Lung T, Lake IR, Hunter PR. Climate change and the emergence of vector-borne diseases in Europe: case study of dengue fever. BMC public health. 2014 Dec 1;14(1):781.	Yes	Yes	Yes	Yes	Yes	Yes	Yes																						100
6	Cao et al.	2017	Cao Z, Liu T, Li X, Wang J, Lin H, Chen L, Wu Z, Ma W. Individual and interactive effects of socio-ecological factors on dengue fever at fine spatial scale: A geographical detector-based analysis. International journal of environmental research and public health. 2017 Jul;14(7):795.	Yes	Yes	Yes	Yes	Yes	Yes	Yes																						100
7	Akhtar et al.	2016	Akhtar R, Gupta PT, Srivastava AK. Urbanization, urban heat island effects and dengue outbreak in Delhi. InClimate Change and Human Health Scenario in South and Southeast Asia 2016 (pp. 99-111). Springer, Cham.	Yes	Yes	Yes	Can't tell	Can't tell	Can't tell	Yes																						40
8	Fuentes-Vallejo et al.	2015	Fuentes-Vallejo M, Higuera-Mendieta DR, García-Betancourt T, Alcalá-Espinosa LA, García-Sánchez D, Munévar-Cagigas DA, Brochero HL, González-Uribe C, Quintero J. Territorial analysis of Aedes aegypti distribution in two Colombian cities: a chorematic and ecosystem approach. Cadernos de Saúde Pública. 2015;31:517-30.	Yes	Yes	Yes	Yes	Yes	Yes	Yes											Yes	Can't tell	Yes	Can't tell	Yes	Yes	Yes	Yes	Yes	Yes		100
9	Satoto et al.	2019	Satoto TB, Satrisno H, Lazuardi L, Diptyanusa A. Insecticide resistance in Aedes aegypti: An impact from human urbanization?. PloS one. 2019 Jun 24;14(6):e0218079.	Yes	Yes	Yes	Yes	Yes	Yes	Yes						Can't tell	Yes	Yes	Yes	Can't tell						Yes	Yes	Yes	Can't tell	Yes		80
10	Zahouli et al.	2016	Zahouli JB, Utzinger J, Adja MA, Müller P, Malone D, Tano Y, Koudou BG. Oviposition ecology and species composition of Aedes spp. and Aedes aegypti dynamics in variously urbanized settings in arbovirus foci in southeastern Côte d’Ivoire. Parasites & vectors. 2016 Dec 1;9(1):523.	Yes	Yes	Yes	Yes	Yes	Yes	Yes											Yes	Can't tell	Yes	Yes	Yes	Yes	Yes	Can't tell	No	Yes		100
11	Li et al.	2014	Li Y, Kamara F, Zhou G, Puthiyakunnon S, Li C, Liu Y, Zhou Y, Yao L, Yan G, Chen XG. Urbanization increases Aedes albopictus larval habitats and accelerates mosquito development and survivorship. PLoS Negl Trop Dis. 2014 Nov 13;8(11):e3301.	Yes	Yes	Yes	Yes	Yes	Yes	Yes											Yes	Yes	Yes	Yes	Yes	Yes	Yes	Yes	Can't tell	Yes		100
12	Zahouli et al.	2017	Zahouli JB, Koudou BG, Müller P, Malone D, Tano Y, Utzinger J. Urbanization is a main driver for the larval ecology of Aedes mosquitoes in arbovirus-endemic settings in south-eastern Côte d'Ivoire. PLoS neglected tropical diseases. 2017 Jul 13;11(7):e0005751.	Yes	Yes	Yes	Yes	Yes	Yes	Yes																						100
13	Cox et al.	2007	Cox J, Grillet ME, Ramos OM, Amador M, Barrera R. Habitat segregation of dengue vectors along an urban environmental gradient. The American journal of tropical medicine and hygiene. 2007 May 1;76(5):820-6.	Yes	Yes	Yes	Yes	Yes	Yes	Yes																						100
14	Manica et al.	2016	Manica M, Filipponi F, D’Alessandro A, Screti A, Neteler M, Rosa R, Solimini A, della Torre A, Caputo B. Spatial and temporal hot spots of Aedes albopictus abundance inside and outside a South European metropolitan area. PLoS neglected tropical diseases. 2016 Jun 22;10(6):e0004758.	Yes	Yes	Yes	Yes	Yes	Yes	Yes											Yes	Yes	Yes	Yes	Yes	Yes	Yes	Yes	Yes	Yes		100
15	Samson et al.	2015	Samson DM, Archer RS, Alimi TO, Arheart KL, Impoinvil DE, Oscar R, Fuller DO, Qualls WA. New baseline environmental assessment of mosquito ecology in northern Haiti during increased urbanization. Journal of Vector Ecology. 2015 Jun;40(1):46-58.	Yes	Yes	Yes	Yes	Yes	Yes	Yes											Yes	Can't tell	Yes	Yes	Yes	Yes	Yes	Yes	Can't tell	Yes		100
16	Carbajo et al.	2006	Carbajo AE, Curto SI, Schweigmann NJ. Spatial distribution pattern of oviposition in the mosquito Aedes aegypti in relation to urbanization in Buenos Aires: southern fringe bionomics of an introduced vector. Medical and veterinary Entomology. 2006 Jun;20(2):209-18.	Yes	Yes	Yes	Yes	Yes	Yes	Yes											Yes	Can't tell	Yes	Yes	Yes	Yes	Yes	Yes	Can't tell	Can't tell		100
17	Teixeira et al.	2007	Teixeira M, Barretoa M, Ferreirab L, Moratoa V. Exposure to the risk of dengue virus infection in an urban setting: ecological versus individual heterogeneity. Dengue Bulletin. 2007;31:36-46. https://apps.who.int/iris/handle/10665/170454	Yes	Yes	Yes	Yes	Yes	Yes	Yes											Yes	Yes	Yes	Yes	Yes	Yes	Yes	Yes	Yes	Yes		100
18	Qi et al.	2015	Qi X, Wang Y, Li Y, Meng Y, Chen Q, Ma J, Gao GF. The effects of socioeconomic and environmental factors on the incidence of dengue fever in the Pearl River Delta, China, 2013. PLoS Negl Trop Dis. 2015 Oct 27;9(10):e0004159.	Yes	Yes	Yes	Yes	Yes	Yes	Yes																						100
19	Piedharita et al.	2018	Piedrahita LD, Agudelo Salas IY, Marin K, Trujillo AI, Osorio JE, Arboleda-Sanchez SO, Restrepo BN. Risk factors associated with dengue transmission and spatial distribution of high Seroprevalence in schoolchildren from the urban area of Medellin, Colombia. Canadian Journal of Infectious Diseases and Medical Microbiology. 2018 Jan 1;2018.	Yes	Yes	Yes	Yes	Yes	Yes	Yes											Yes	Can't tell	Yes	Can't tell	Yes	Yes	Yes	Yes	Can't tell	Can't tell		60
20	Barrera et al.	2000	Barrera R, Delgado N, Jiménez M, Villalobos I, Romero I. Estratificación de una ciudad hiperendémica en dengue hemorrágico. Revista Panamericana de Salud Pública. 2000;8:225-33.	Yes	Yes	Yes	Yes	Yes	Yes	Yes											Yes	Yes	Yes	Yes	Yes	Yes	Yes	Yes	Yes	Yes		100
21	Vallee' et al.	2009	Vallée J, Dubot‐Pérès A, Ounaphom P, Sayavong C, Bryant JE, Gonzalez JP. Spatial distribution and risk factors of dengue and Japanese encephalitis virus infection in urban settings: the case of Vientiane, Lao PDR. Tropical medicine & international health. 2009 Sep;14(9):1134-42.	Yes	Yes	Yes	Yes	Yes	Yes	Yes	Yes	Yes	Yes	Can't tell	Yes											Yes	Yes	Yes	Yes	Yes		100
22	Wu et al.	2009	Wu PC, Lay JG, Guo HR, Lin CY, Lung SC, Su HJ. Higher temperature and urbanization affect the spatial patterns of dengue fever transmission in subtropical Taiwan. Science of the total Environment. 2009 Mar 15;407(7):2224-33.	Yes	Yes	Yes	Yes	Yes	Yes	Yes																						100
23	Lin et al.	2011	Lin CH, Wen TH. Using geographically weighted regression (GWR) to explore spatial varying relationships of immature mosquitoes and human densities with the incidence of dengue. Int J Environ Res Public Health. 2011;8(7):2798-2815. doi:10.3390/ijerph8072798	Yes	Yes	Yes	Yes	Yes	Yes	Yes											Yes	Can't tell	Yes	Can't tell	Yes	Yes	Yes	Yes	No	Can't tell		80
24	Struchiner et al.	2015	Struchiner CJ, Rocklöv J, Wilder-Smith A, Massad E. Increasing dengue incidence in Singapore over the past 40 years: population growth, climate and mobility. PloS one. 2015 Aug 31;10(8):e0136286.	Yes	Yes	Yes	Yes	Yes	Yes	Yes																						100
25	Padmanabha et al.	2012	Padmanabha H, Durham D, Correa F, Diuk-Wasser M, Galvani A. The interactive roles of Aedes aegypti super-production and human density in dengue transmission. PLoS Negl Trop Dis. 2012 Aug 28;6(8):e1799.	Yes	Yes	Yes	Yes	Yes	Yes	Yes											Can't tell	Can't tell	Yes	Yes	Yes	Yes	Yes	Yes	No	Yes		80
26	Ren et al.	2019	Ren H, Wu W, Li T, Yang Z. Urban villages as transfer stations for dengue fever epidemic: A case study in the Guangzhou, China. PLoS neglected tropical diseases. 2019 Apr 25;13(4):e0007350.	Yes	Yes	Yes	Yes	Yes	Yes	Yes																						100
27	Zheng et al.	2019	Zheng L, Ren HY, Shi RH, Lu L. Spatiotemporal characteristics and primary influencing factors of typical dengue fever epidemics in China. Infectious diseases of poverty. 2019 Dec 1;8(1):24.	Yes	Yes	Yes	Yes	Yes	Yes	Yes																						100
28	Yue et al.	2014	Yue Y, Sun J, Liu X, Ren D, Liu Q, Xiao X, Lu L. Spatial analysis of dengue fever and exploration of its environmental and socio-economic risk factors using ordinary least squares: A case study in five districts of Guangzhou City, China, 2014. International Journal of Infectious Diseases. 2018 Oct 1;75:39-48.	Yes	Yes	Yes	Yes	Yes	Yes	Yes																						100
29	Khalid et al.	2015	Khalid B, Ghaffar A. Dengue transmission based on urban environmental gradients in different cities of Pakistan. International journal of biometeorology. 2015 Mar 1;59(3):267-83.	Yes	Yes	Yes	Yes	Yes	Yes	Can't tell																						80
																																91.0345
