# Supplementary material for: The role of urbanisation in the spread of Aedes mosquitoes and the diseases they transmit—A systematic review
Source: PLoS Negl Trop Dis. 2021 Sep 9;15(9):e0009631. doi: 10.1371/journal.pntd.0009631 (PMC8428665; doi:10.1371/journal.pntd.0009631)
Supplement: S3 Table — (XLSX) [file pntd.0009631.s003.xlsx]

## Sheet: Full Extraction Table
Author	Year	Study Location	Study Type	Study Design	Methods	Mosquito Species	Disease	Urbanisation Context	Human Population Density (HPD) Inhabitants per Km2	HPD source	Urbanisation Definition	Measured Outcome	Study Findings	Conclusions	Inclusion Comments	Exclusion Comments	Statistical Indicators	Statistical Value	Funding
Freitas et al.	2019	Brazil	Ecological	Spatio-temporal clustering	Scan statistics analysis to detect spatio-temporal clustering for each disease for 2015-2016 confirmed cases	Aedes aegypti & Aedes albopictus	Dengue & Chikungunya & Zika	Rio de Janeiro is the second largest city in Brazil, with approximately 6.3 million inhabitants (2010 census), 1204 km2 and 160 neighbourhoods; The North region is very urbanised, with high population density, few green areas and very large favelas. Nearly 27% of the population of this region, almost 2.4 million people, lived in favelas in the 2010 demographic census; is marked by a lower Human D…	5249	study	High population density, few green areas and very large favelas	Detect spatio-temporal clustering for each disease separately and for all three simultaneously	Neighbourhoods in the North of the city were more likely to have simultaneous clusters of dengue, Zika and chikungunya; The North of the city	Simultaneous clusters of the three diseases were more likely in neighbourhoods with a combination of high population density and low socioeconomic status	Population Density	urbanisation not an explanatory variable			Coordenação de Aperfeiçoamento de Pessoal de Nível Superior—Brasil —Finance Code 001, to L.P.F. & Fundação Carlos Chagas Filho de Amparo à Pesquisa do Estado do Rio de Janeiro and support from Conselho Nacional de Desenvolvimento Científico e Tecnológico; R.L. was funded by a Royal Society Dorothy Hodgkin Fellowship (https://royalsociety.org)
Estallo et al.	2018	Argentina	Ecological Model	Ecological Niche Modelling	Spatial analysis in the form of species distribution models (SDMs); Small‐container mosquito surveillance data were used to produce a general vector exposure risk map that represents the potential risk for the transmission of dengue and other vector‐borne diseases, rather than the current risk for dengue.	Aedes aegypti	Dengue; Chikungunya; Zika	Córdoba is the second largest city in Argentina and has a surface area of 576 km2 and a population of 1 330 023 inhabitants (Census, 2010). Human activities have resulted in a landscape characterized by a highly developed urban core represented by buildings with 0.66 km2 of green areas in the form of urban parks. Suburban areas are characterized by residential neighbourhoods, primarily single‐fam…	2273.5	Census, 2010	The variable ‘less urbanised’ has a value of 1 for areas of heterogeneous urban habitats such as suburbs, where constructions alternate with open spaces, by contrast with areas where construction density is higher (downtown areas), which are designated as the variable ‘highly urbanised’. These two variables represented the density of urban construction, obtained from a categorical map defined thr…	Environmental, socioeconomic and demographic factors driving the distribution of Ae. aegypti larvae	Human population density, distance to vegetation and water channels were the main variables predictive of the vector suitability of an area; Other variables of influence included proximity to informal settlements (suburban slums), household water supply, a lower level of urbanisation, proximity to abandoned trains, proximity to cemeteries, proximity to tyre storage depots	The Ae. aegypti risk map showed a wider geographic distribution in areas with high human population density, as well as in places in which container habitats are available for egg laying and larval development, such as city channels, informal settlements abandoned train depots and cemeteries.	Geospatial & Population Density	Predictive Model			Fulbright Program and CONICET as a Fulbright visiting scholar at Clark University (Worcester, MA, U.S.A.)
Delmelle et al.	2016	Colombia	Ecological Model	Geographically Weighted Regression (GWR) model	Use of global Moran’s I statistic to test for spatial autocorrelation of Dengue cases in 19 neighborhoods; GWR to measure how the strength of the relationships among the dependent (2010 Dengue outbreak) and explanatory variables differ from location to location	Aedes aegypti & Aedes albopictus	Dengue	The city of Cali in Colombia is the third largest metropolitan area in the country with an estimated 2010 population of 2.3 million (average population density over 4,000/km2); In recent decades, the city has experienced unorganized migrations of individuals displaced by the Fuerzas Armadas Revolucionarias de Colombia(FARC). These populations have settled in high-density, low income population ne…	4000	study	Unplanned urbanisation characterized by increased population density, squatter settlements, limited sewer infrastructure with several open-air waste water channels.	The dynamics of dengue fever transmission relevant to changes in environmental conditions, as well as local demographic and socioeconomic factors	Six contributing socioeconomic and environmental predictors based on the 36 geospatial variables that significantly contributed to the 2010 dengue fever outbreak (R²=0.295). These are proximity to tire shops, proximity to plant nurseries, proportion of households with sewage system, proportion of indigenous population, socioeconomic stratum and population density. Among those 6 variables, the str…	Environmental and socioeconomic factors as significant predictors of dengue fever	Population Density	Predictive Model			ΝΑ
Messina et al.	2019	Global	Ecological Model	Ecological niche modelling approach to establish a multivariate empirical relationship between the probability of dengue presence and the environmental conditions sampled at disease occurrence locations	Boosted regression tree (BRT) statistical model based on a total of 13,604 dengue occurrence locations between the years 1960 and 2015 and the following set of covariates to accurately characterize the distribution of dengue: (1) temperature suitability for dengue transmission; (2) cumulative annual precipitation; (3) minimum relative humidity; (4) gross domestic product (GDP) per capita; (5) hum…	Aedes aegypti & Aedes albopictus	Dengue	The spatial distribution of predicted global urban expansion was modelled according to previous methodologies recently used to map urban land expansion between 2000 and 2010 in Asia and Africa; The methods were modified for ease of replication to any country and the spatial resolution of the input and output datasets was increased to 5 × 5-km. In brief, each pixel was characterized for its likeli…	>1000	study	Covariates of Urban habitat types include: (1) the travel time to the closest pixel classified as urban; (2) the proportion of urbanised land within 20 km; (3) human population density; (4) slope, derived from the US Geological Survey SRTM30 dataset; and (5) the distance to water, calculated using a land/sea mask and inland water layer from the National Geospatial-Intelligence Agency (NGA) Vector…	Climate, population and socioeconomic projections for the years 2020, 2050 and 2080 to project future changes in virus suitability and human population at risk	Model predicts 2.25 (1.27–2.80) billion more people will be at risk of dengue in 2080 compared to 2015, bringing the total population at risk to over 6.1 (4.7–6.9) billion (Table 2), or 60% of the world’s population, according to RCP6.0/SSP2. This growth will be largely driven by population growth in already endemic areas as opposed to the spread of DENV to new populations; Model incorporated inf…	Dengue virus transmission is maintained in urban settings where humans and mosquitoes are the only known hosts, with a sylvatic cycle occurring in non-human primates in forested areas and rarely resulting in transmission to humans	Urban- Rural Gradient & Population Density	Model			Funded by grants from the Bill & Melinda Gates Foundation & International Research Consortium on Dengue Risk Assessment Management and Surveillance
Bouzid et al.	2014	Europe & Mexico	Ecological Model	Generalized Additive Model (GAM)	GAM to estimate dengue fever risk as a function of climatic variables (maximum temperature, minimum temperature, precipitation, humidity) and socioeconomic factors (population density, urbanisation, GDP per capita and population size), under contemporary conditions (1985-2007) in Mexico; Then model estimates to project dengue incidence under baseline conditions (1961-1990) and three climate chang…	Aedes albopictus & Aedes aegypti	Dengue	The proportion of population living in urban areas and total population data were retrieved from the GEOSTAT 2006 population grid dataset of the European Forum for Geostatistics (EFGS) at a spatial resolution of 1 × 1 km; The total number of urban population for each 10 × 10 km grid cell was extracted and divided by total population to obtain proportion of population in urban area	>300	study	Urban clusters were defined by two criteria first each grid cell of 1 × 1 km must have a minimum population density of 300 people per km2 and second clusters of adjoining grid cells must accommodate at least 5000 people, in line with the definitions used by the European Commission.	Dengue risk in Europe under climate change scenarios; dengue fever risk in Europe in terms of disease occurrence rather than mosquito presence	Population and urbanisation projections for Europe show that minor changes are expected (with some local variation), especially when compared to other parts of the world (where significant increase in population size and urbanisation are expected until 2100); climate change is likely to contribute to increased dengue risk (and possibly other mosquito-borne diseases) in many parts of Europe, espec…	Degree of urbanisation and log population were all significantly associated with dengue incidence	Urban- Rural Gradient & Population Density	Popuation density < 1000			Partially supported by the European Union under the RESPONSES project & the Mexican National Council of Science and Technology
Cao et al.	2017	China	Ecological Model	Spatial cluster Analysis	Moran’s I (spatial autocorrelation) was applied to first examine the spatial cluster of dengue fever in Guangzhou. Nine socio-ecological factors were chosen to represent the urbanisation level, economy, accessibility, environment, and the weather of the 167 townships/streets in Guangzhou, and then the geographical detector was applied to analyze the individual and interactive effects of these fac…	Aedes albopictus	Dengue	Guangzhou, the biggest city and the economic, political, and cultural center of Guangdong Province. A total of 167 townships/streets, which are the smallest government administrative units comprised of several communities, were included in the study area. The population in 2010 is more than 12 million (according to the 2010 National Population Census). Guangzhou is one of the areas severely affec…	17562	study	Three factors were chosen to describe different aspects of urbanisation at townships/street level, including population density, urbanisation level, and the ratio of urban village; urbanisation level was defined as the ratio of construction land in each township/street; The ratio of urban village stands for the high-density and low-rise building areas; Guangzhou has more than 100 urban villages, …	Investigate the independent and interactive effects of several socio-ecological factors on the 2014 dengue epidemic at a township/street level in Guangzhou	Dengue fever incidence was positively associated with the population density (r = 0.49, p < 0.01), road density (r = 0.36, p < 0.01), urbanisation level (r = 0.42, p < 0.01), the ratio of urban villages (r = 0.28, p < 0.01); The results of geographical detector showed that seven factors, including precipitation, road density, temperature, urbanisation level, VFC, urban village, and water body are…	Socio-ecological factors might either separately or jointly influence the spatial distribution of dengue fever in Guangzhou	Geospatial & Population Density	NA			Guangdong Science and Technology Department Funding and the National Natural Science Foundation of China
Akhtar et al.	2016	India	Ecological model	Ecological and geoclimatic analysis	Ordinary least square method is used to find if there is any correlation between the urbanisation variables and disease outbreak	Aedes aegypti	Dengue	Satellite images of Delhi clearly show that population expansion in and around the Delhi metropolitan city has increased tremendously. Images clearly show the growth of the urbanised area has been tremendous in just two decades. Recent release of the census data provides a clear indication that urban expansion has been tremendous as the density in all districts has reduced except Central and New …	11,312 (2011) & 9,294 (2001)	Census	Urban expansion, urban density and traffic on the roads were considered as the parameters to analyse urbanisation in Delhi; Urban heat island greatly influences the relative humidity and may cause disease prevalence at an alarming rate besides causing other problems like uncomfortable living, boils, depression, etc.	Link of dengue prevalence with the heat entrapped by the urban structure accentuating the temperature and humidity, thus helping Aedes mosquitoes to breed faster and in larger number	The mean annual temperature shows significant positive relationship with the urbanisation variables – urban population (r =0.539), urban density (r =0.539) or vehicular population (r =0.405); The study is able to explain 57% of the total model and shows association between disease prevalence, urbanisation and climatic factors	Seasonal or cyclic factors of the disease are combined with the fluctuating humidity and temperature data with the urban density (a proxy variable of urban growth) which creates heat effect in some of the dense area and thus leads to pocketed outbreak of the disease	Geospatial & Population Density				NA
Fuentes-Vallejo et al.	2015	Colombia	Ecological Model	Randomized cluster design	Territorial analysis of ecosystem approach & Chorematic modelling combined with Entomological and behavioral data (by cluster) and information on the urban context were used to analyze the relationship between territorial structures and dynamics and vector density.	Aedes aegypti	Dengue	The urban area of Arauca measures approximately 19.9km2, with 85,994 inhabitants and an urban population density of 4,321 inhabitants/km2 with formal urbanisation to the north (higher and more consolidated population density, formal and informal commerce, supply of institutional services, and residential areas). The area south is characterized by scattered urbanisation with isolated residential a…	4321 & 9332	study	Geographic space is increasingly artificial, and nature is transformed by humans at unequal rates, according to the relations between societies, their available technical means, and the space in which they develop.	Relationship between the territory's structures and dynamics and vector density	Arauca municipality showed higher vector density than Armenia municipality. Higher density was related to unplanned urbanisation, flood-prone areas, low socioeconomic strata, household water tanks, higher temperature, and recall of control measures for adult mosquitos.	The study found a relationship between territorial structures and dynamics and vector density in both Arauca and Armenia, where the interaction between ecological and social systems shape areas with high and low A. aegypti density	Geospatial & Population Density	NA			NA
Satoto et al.	2019	Indonesia	Entomological & Epidemiological Surveillance	Ovitrap Sampling & Cross Sectional Study	Ovitrap sampling; Aedes Knockdown mutation analysis; DHF cases from 2014 through 2017; Spatio-temporal Standard Deviational Ellipse (SDE) was performed for mapping of DHF case distribution trends	Aedes aegypti	Dengue	The city of Magelang, located in the middle of Magelang Regency, is a city in Central Java that is routinely affected by DHF. The city contributes 1.67% of Magelang Regency with 18.12 km2 of areas. The city is a fertile agricultural area and one of the most densely populated area in Central Java, with population density of 6,693/km2. As of 2017, population in the city of Magelang was 121,293 peop…	6693	study	urbanisation is characterized by growth of towns or cities, overcrowding, and poor-quality infrastructures, increased human waste, inferior housing, and poor sanitation	Association between insecticide resistance and DHF case distribution related to human urbanisation	Current study showed increasing population size and human urbanisation from less-urban areas to urban areas in almost the same period as the occurrence of insecticide resistance.	In the city of Magelang, development of insecticide resistance may be potentially be related to slight increase in population size and human urbanisation.	Population Density	NA			NA
Zahouli et al.	2016	Cote d' Ivoire	Entomological Surveillance	Aedes Sample ovitrap collection	Aedes spp. eggs were sampled using a standard WHO ovitrap method from January 2013 to April 2014 in different ecosystems of rural, suburban and urban areas. Emerged larvae were reared until the adult stage for species identification.	Aedes aegypti	Dengue and Yellow Fever	The study was conducted in three settings in southeastern Côte d’Ivoire: Ehania-V1, Blockhauss and Treichville, representing rural, suburban and urban areas, respectively; Treichville (5°18′N, 4°00′W) is situated in central Abidjan and separated from Blockhauss by the Ebrié Lagoon that has a width of approximately 4 km. This setting is an urban area with more than 1800 people/km2 and paved roads	1800	study	Urban area: population density of more than 1800 people/km2 and paved roads	Assess Aedes spp. Oviposition ecology in variously urbanised settings	Emerged adult Aedes spp. mean numbers were higher in the urban (1.97 Aedes/ovitrap/week), followed by the suburban (1.44 Aedes/ovitrap/week) and rural (0.89 Aedes/ovitrap/week) areas. Aedes aegypti was the only species in the urban setting (100 %), and was also the predominant species in suburban (85.5 %) and rural (63.3 %) areas. The highest Ae. aegypti mean number was observed in the urban (1.9…	urbanisation correlates with a substantially higher abundance in Aedes mosquitoes and a regression of the Aedes wild species towards a unique presence of Ae. aegypti in urban areas.	Urban- Rural Gradient & Population Density	NA			The study was funded and its execution was supported by the Centre Suisse de Recherches Scientifiques en Côte d’Ivoire, Abidjan, Côte d’Ivoire.
Li et al.	2014	China	Entomological Surveillance	Larval surveys; BG Sentinel traps	Aquatic habitats and Aedes albopictus larval population surveys were conducted from May to November 2013 in three areas representing rural, suburban, and urban settings in Guangzhou, China. Ae. albopictus adults were collected monthly using BG-Sentinel traps. Ae. albopictus larva and adult life-table experiments were conducted with 20 replicates in each of the three study areas.	Aedes albopictus	Dengue	The study was conducted in three areas that represented urban, suburban, and rural settings in Guangzhou; Urban area: population density of >3,000 people/km2, land use types are primarily residential and commercial buildings and public services such as schools and hospitals, filled with trees and grasses; Suburban area: population density of approximately 1,000 people/km2, land use includes a mix…	3000	study	urbanisation refers to the increasing population of urban areas and results in the physical growth of urban areas, leading to environmental changes. urbanisation is a global trend that results from economic development	Determine how environmental changes due to urbanisation affect the ecology of Aedes albopictus	Urban area had the highest and the rural area had the lowest number of aquatic habitats that tested positive for Ae. albopictus larvae. Densities in the larval stages varied among the areas, but the urban area had almost two-fold higher densities in pupae and three-fold higher in adult populations compared with the suburban and rural areas. Larvae developed faster and the adult emergence rate was…	urbanisation substantially increased the density, larval development rate, and adult survival time of Ae. albopictus, which in turn potentially increased the vector capacity, and therefore, disease transmissibility	Urban- Rural Gradient & Population Density	NA			This work was supported by grants from the National Institutes of Health, USA (R01 AI083202 and D43 TW009527). The funders had no role in study design, data collection and analysis, decision to publish, or preparation of the manuscript.
Zahouli et al.	2017	Cote d' Ivoire	Entomological Surveillance	Aedes larval breeding sites sampling	Collection of immature Aedes mosquitoes (January 2013 and October 2014), in water containers in rural, suburban, and urban areas of south-eastern Côte d’Ivoire, using standardized sampling procedures; Immature mosquitoes were reared in the laboratory and adult specimens identified at species level.	Aedes aegypti	Dengue and Yellow Fever	The study was conducted in three settings in southeastern Côte d’Ivoire: Ehania-V1, Blockhauss and Treichville, representing rural, suburban and urban areas, respectively; Treichville (5°18′N, 4°00′W) is situated in central Abidjan and separated from Blockhauss by the Ebrié Lagoon that has a width of approximately 4 km. This setting is an urban area with more than 1800 people/km2 and paved roads …	1800	study	urbanisation is characterized by land use, vegetation coverage, human population density, state of roads, and public services	Larval ecology of Aedes mosquitoes in different settings (rural, suburban, and urban) in Côte d’Ivoire.	Proportionally more positive breeding sites in urban (2,136/3,374, 63.3%), compared to suburban (1,428/3,069, 46.5%) and rural areas (738/2,423, 30.5%); In the urban setting, the predominant breeding sites were industrial containers (e.g., tires and discarded containers). In suburban areas, containers made of traditional materials (e.g., clay pots) were most frequently encountered. In rural areas…	In Côte d’Ivoire, urbanisation is associated with high abundance of Aedes larvae and a predominance of artificial containers as breeding sites, mostly colonized by Ae. aegypti in urban areas.	Urban- Rural Gradient & Population Density	NA			The work was funded by the Centre Suisse de Recherches Scientifiques en Côte d’Ivoire, Abidjan, Côte d’Ivoire; Swiss Tropical and Public Health Institute, Basel, Switzerland; Swiss Government, through the Federal Commission for Scholarships for Foreign Students (FCS), Bern, Switzerland (no 2014. 0567). The funders had no role in study design, data collection and analysis, decision to publish, or …
Cox et al.	2007	Puerto Rico	Entomological Surveillance	Container Mosquito Sampling	Differential distributions of Aedes aegypti and Ae. mediovittatus (potential inter-epidemic dengue vector) and other mosquitoes colonizing bamboo pots in San Juan, Puerto Rico were studied along an urban-rural gradient.	Aedes aegypti	Dengue	The study site encompassed approximately 125 km2 of the San Juan metropolitan area. Study area was divided into three regions: urban (64.9% of study area), suburban (15.1% of study area), and rural (20% of study area).	3187	Census, 2010	The urban region was defined as an area with a few patches of forests surrounded by high-density housing (HDH); High-density housing was characterized by more than 80% concrete or built-up surface cover and small distances between houses; The urban to rural gradient was associated with changes in land use and vegetation extents (human intervention)	Investigate habitat distribution of adult Ae. aegypti	Positive association of Ae. aegypti with high-density housing, urban regions, and elevated water temperature in bamboo pots based on a canonical correspondence analysis (p <0.05)	Aedes aegypti and Cx. quinquefasciatus were the most prevalent mosquitoes in urban and suburban areas of San Juan; Aedes aegypti was the dominant species in areas of HDH in urban areas	Urban- Rural Gradient				Funded by Centers for Disease Control and Prevention (CDC)
Manica et al.	2016	Italy	Entomological Surveillance & Ecological Model	Longitudinal adult monitoring & Generalized linear mixed models (GLMMs) and generalized additive mixed models (GAMMs)	21 study sites were selected along a 70 km-transect across and beyond the most urbanised and densely populated metropolitan area of Rome (Italy) and Groups of four sticky traps were located in a 300 m-radius area within each station (for a total of 84 STs), positioned on site and geo-referenced using GPS; A fine scale spatio-temporal dataset was built to analyze the effect of a set of climatic an…	Aedes albopictus	Dengue and Chikungunya	Twenty-one study sites were selected along a 70 km-transect across and beyond the most urbanised and densely populated metropolitan area of Rome (Italy), corresponding to the train route from the coast to Appennino mountains	6000	study	The qualitative variable “environment” (Metropolitan or Sub-urban) was defined by evaluating the percentage of artificial surfaces within the 3 km-radius buffer and population density within the 300 m-radius buffer. Specifically, the environment around the centroid of the convex hull generated from groups of four neighbouring sampling points was defined “Metropolitan” when either the percentage o…	Eco-climatic factors affecting Ae. albopictus abundance and dynamics in metropolitan versus sub-urban/rural sites in Rome (Italy), which was colonized by Ae. albopictus in 1997 and became one of the most infested metropolitan areas in Southern European temperate regions	Results showed that high adult abundance was on average associated with highly anthropized habitats (rather than with highly vegetated ones), in both the Metropolitan and the Sub-Urban/Rural areas. This is consistent with characteristics of highly anthropized habitats which favour the mosquito life-cycle, such as high human population density providing more opportunities for blood-feeding and lar…	Ae. albopictus presence is more abundant in strongly urbanised areas compared to more green ones, but that within metropolitan Rome the highest densities are observed in small green areas within heavily urbanised settings	Urban- Rural Gradient & Population Density	NA			EU grant FP7-261504 EDENext to AdT
Samson et al.	2015	Haiti	Entomological Surveillance & Ecological Model	Species distribution model	Land-use classification and change detection were carried out on remotely sensed images of the area for 2010 and 2013; Thirty-five sites were identified and sampled for mosquito larvae in-and-around Cap-Haitian and Caracol based on a stratified random sampling method	Aedes albopictus & Aedes aegypti	Dengue and Chikungunya	Cap-Haitian is the second largest city in Haiti and has a characteristic tropical climate. The city has a number of neighborhoods, many which were already densely settled but experienced a large influx of people from Port-au-Prince after the 2010 earthquake. Caracol town, prior to the earthquake, had approximately 6,000 people but in 2012, a 600-acre industrial park was built which attracted an e…	5129	Census, 2015	Increase in the areal extent of areas characterised as urban (built-in areas including residential, commercial, and industrial); Areas that went from agricultural, forest, or bare-land pre-earthquake to newly developed and urbanised areas post-earthquake.	Impact of unplanned urbanisation on mosquito ecology and vector-borne diseases by assessing land use and change patterns	Aedes albopictus and Ae. aegypti were collected more frequently from land use types categorized as urban and newly urbanised. However, Ae. aegypti was primarily in artificial containers found in areas that were urban prior to the 2010 earthquake	Rapid urbanisation following the 2010 earthquake has increased the amount of area with suitable habitats for urban mosquitoes, likely influencing mosquito ecology and posing a major risk of introducing and establishing emerging vector-borne diseases	Urban- Rural Gradient	ΝΑ			NA
Carbajo et al.	2006	Argentina	Entomological Surveillance & Spatial Model	Geostatistical Modelling	Geostatistics were used for the spatial analysis and generalized linear regression to model oviposition as a function of demographic and environmental variables	Aedes aegypti	Dengue and Yellow Fever	Buenos Aires City, the capital of Argentina, lies on the de la Plata River, has a diameter of ~ 16 km and covers an area of 200 km 2 . It has a population of 3 000 000 and is surrounded by urban areas with a total population of nearly 9 000 000 inhabitants. Buildings range from residential houses of low height to high-rise multistorey buildings, and are mainly constructed of bricks and concrete.	15000	study	Density of residences (houses and flats); inhabitants per residence; population density; employee: population ratio; density of flats; density of houses; proportion of the surface covered by vegetation; distance to avenues; distance to industrial sites, and ground altitude	Oviposition as a function of urbanisation variables	The proportion of weeks infested and the total number of eggs showed spatial continuity and were higher in areas that had higher densities of houses and were closer to industrial sites; they were lower in areas with higher human populations or higher densities of flats	The spatial pattern of Ae. aegypti oviposition in a highly urbanised city such as Buenos Aires seems to be related to the urbanisation gradient	Geospatial & Population Density	NA			CONICET (PIP 715/98)
Teixeira et al.	2007	Brazil	Epidemiological Surveillance	Prospective study on dengue seroprevalence and seroincidence	Two surveys were carried out: The first, in 1998, is referred to here as “the seroprevalence survey”. The second, one year later in 1999, is termed “the seroincidence survey.”; A prospective questionnaire study was conducted by means of serological investigations among a sample of people living in 30 different spaces (“sentinel areas”) in the city of Salvador, which was selected according to extr…	Aedes aegypti	Dengue	Salvador, Bahia state, city had more than 2.3 million inhabitants in 1998 and presented marked differences between specific areas with regard to socioeconomic conditions and environmental sanitation. The study considered 30 spatial units of analysis that were named “sentinel areas”; In the large urban centres that are infested with Aedes aegypti, large numbers of susceptible individuals and high …	1834 to 49980	study	NA	Relationship between the intensity of virus circulation and the population’s living conditions or between group immunity and Aedes aegypti infestation rates	The stratum of lowest living conditions had the highest mean seroprevalence (74.0%), and this trend was statistically significant (χ2 = 8.386; p = 0.004). Seroprevalence presented a positive correlation (r = 0.49; p = 0.006) with population density; For Seroincidence , a negative correlation was also found for mean income and population density, but without statistical significance	The risk of infection was high in almost all the areas, including in the areas with good living conditions; It is likely that this dynamics is at least partially due to the fact that in Salvador high population density are found both in areas with precarious living conditions and in those where economically more favoured populations live; This possible similarity of exposure to the risk of being …	Population Density				National Centre of Epidemiology, Ministry of Health, Brazil,
Qi et al.	2015	China	Epidemiological Surveillance & Ecological Model	Genralized Additive Model	Six factors were examined for their correlation with the incidence of 2013 DF outbreak in the Pearl River Delta; Analyses were performed with Generalized Additive Models (GAM) to fit parametric and non-parametric functions to the relationships between the response and predictors	Aedes albopictus	Dengue	The Pearl River Delta in the Guangdong province is located at the Pearl River estuary, where the river enters the South China Sea. The province comprises seven cities (Guangzhou, Shenzhen, Dongguan, Foshan, Zhongshan, Zhuhai and Jiangmen) and parts of Huizhou and Zhaoqing. It has been the most economically dynamic region of the Chinese mainland since the launch of China's reform program in 1979. …	8687	study	Three factors were extracted to describe different aspects of urbanisation, including “street/town at the prefectural boundary or not” (abbreviation “boundary”), “urban & rural” and “population density” in the PRD. Streets and towns are at the same level in China. Generally speaking, “streets” are usually located in urban areas and “towns” are usually located in the rural areas in China, which al…	Assess core contributors to the occurrence of DF from the perspective of the social economy and the environment	The DF incidence showed a significant positive association with “boundary” and “urban & rural,” indicating that there is a higher risk of DF for people living at the prefectural boundary or in urban areas than for those living in other places in the PRD; Urban areas,” “higher road density” and “lower GDP per capita” were found to be consistent risk factors in the PRD	DF transmission has been reported in both rural and urban areas. However, urban environments are characterized by many factors, such as a higher population, poor hygiene, poor housing conditions and less environmental management; Rapid urbanisation with large populations living in peri-urban slums provides attractive features for the Aedes mosquito and promotes DF transmission	Urban- Rural Gradient & Population Density	Model			National Basic Research Program of China (973 Program) (2012CB955504)
Piedrahita et al.	2018	Colombia	Epidemiological Surveillance & Spatial Analysis	Longitudinal serological survey (IgG)	Mapping of DENV IgG prevalence and spatial analysis were conducted in the ArcMap tool	Aedes aegypti	Dengue	Medellin is one of the largest cities of Colombia, with an estimated population of 2,343,049 inhabitants in 2010; Medellin is the capital city of Antioquia Department in Colombia. It has an area of 382 km2 and its territory is divided into sixteen urban districts and five rural districts	6925	study	NA	Impact of population density and entomological indexes associated with the spatial distribution of DENV seroprevalence pattern	Geostatistical regression analysis showed that DENV IgG seroprevalence was clustered and 40% of the pattern observed arised out of districts with crowded population density (adjusted R² 0.38; p<0.01) and higher Ae. aegypti House Index (adjusted R² 0.28; p<0.05); population density and Ae. aegypti House Index displayed a significant positive correlation with the observed DENVIgG seroprevalence	Population density and Ae. aegypti House Index were significantly correlated with the observed DENV IgG seroprevalence pattern; High DENV risk was found in districts with combined poorly socioeconomic conditions and densest human and mosquito populations	Population Density	urbanisation not an explanatory variable			This study was supported by the Departamento Administrativo de Ciencia, Tecnología e Innovación COLCIENCIAS (project no. 325649326211) and Inviragen, Inc./Takeda Pharmaceutical Company Limited.
Barrera et al.	2000	Venezuela	Epidemiological Surveillance & Spatial Analysis	Longitudinal serological survey (IgG)	Geospatial stratification of DF in the hyperendemic city of Maracay with the use of GIS; DF persistence, incidence and seroprevalence based on diagnosed registered cases from 1993 to 1998	Aedes aegypti	Dengue	Maracay has around one million inhabitants living in some 349 neighborhoods in the six communities that make up the greater Maracay metropolitan area.	1439	study	NA	Relation of dengue with the number of inhabitant sand population density, during the 1993­1998 period leading to 10 576 reported cases of dengue, 2 593 cases of DHF, and 8 deaths	Direct and significant relationship of registered Dengue cases with population density in 7 municipalities of the metropolitan area (r =0,94, p <0,01); Municipalities with higher population density presented highest dengue and DH density; Density of registered dengue cases per municipality related directly and significantly with population density (r =0,94, p < 0,01), total dengue prevalence (r =…	The incidence of DHF was related to the incidence of dengue, the number of inhabitants in an area, and population density	Population Density	urbanisation not an explanatory variable & Year of publication			NA
Vallee' et al.	2009	Laos	Epidemiological Surveillance & Spatial Analysis	Randomized cross-sectional Serological survey (IgG) and spatial analysis	Seroprevalence survey was carried out in 2006 including 1990 adults (≥35 years) and 1568 children (≥6 months and <6 years) randomly selected; measure the association of residence with seroprevalence rates	Aedes aegypti & Aedes albopictus	Dengue	This study was conducted within the administrative boundaries of Vientiane metropolitan area. Vientiane was estimated at 277.000 inhabitants in 2005. The urban area is delineated into 148 administrative units called ban (‘villages’). These urban neighbourhoods constituted the primary sampling unit for the randomized cross‐sectional seroprevalence survey.	3255	study	Neighbourhoods were classified by level of urbanisation using 13 human and environmental indicators derived from a 1999 aerial photographic coverage (Rossi et al. 2003) and from the 1995 census by the Lao National Statistical Center (http://www.nsc.gov.la). Three strata were identified: (i) the central zone; (ii) the first urbanised belt and (iii) the second urbanised belt. Within each stratum, n…	Explore the link between flavivirus seroprevalence and urbanisation levels of residential neighbourhoods	The prevalence of previous flavivirus infections was significantly (p <0.001) higher in the central zone (60.1%; 95%; confidence interval [CI] =56.2–64.1) than the first (51.1%; 95% CI =48.7–53.5) and second (44.3%; 95% CI =41.5–47.2) urbanised belts. In contrast, seroprevalence of recent flavivirus infections was significantly (p <0.001) higher among people living in the periphery than in the ce…	Level of urbanisation and length of residence were the two most significant factors in predicting individual risk of flavivirus infection; There is a significant association between flavivirus seroprevalence and urbanisation within Vientiane city	Geospatial & Population Density	Seroprevalence also of Japanese engephalitis			NA
Wu et al.	2009	Taiwan	Epidemiological Surveillance & Spatial Analysis	Longitudinal serological survey (IgG) and spatial analysis	Spatial analysis was used to examine how temperature and other environmental factors might affect dengue fever distributions, and to forecast areas with potential risk for dengue fever endemics with predicted climatic change in Taiwan; Geographic information system (GIS) was used to demonstrate the spatial patterns of all studied variables across 356 townships.	Aedes aegypti & Aedes albopictus	Dengue	Taiwan is likely to encounter a large-scale geographical expansion of areas at risk for dengue fever infection from 55 to 103 townships, equivalent to a dramatic increase for population at risk of 1.96 times.	NA	NA	Factor 1 represented the level of urbanisation with dominant factors including: average population density (loading (L): 0.609), percentage of service occupation (L: 0.863), percentage of agriculture occupation (L: −0.841), household ownership (L: −0.857), number of clinics per 10,000 person (L: 0.731), and median of income (L: 0.696)	Role of urbanisation and temperature increase in spatial patterns of dengue	The spatial distribution of urbanisation (p=0.020) and numbers of month with average temperature higher than 18 °C (p= 0.066) were consistently, positively associated with spatial distribution of dengue incidence in spatial lag model with an increase of R²= 0.433, an improved model performance	Higher level of urbanisation was also associated with increasing risk on the occurrence of dengue fever at township level; changing temperature pattern and urbanisation as most important determinants predicting dengue fever occurrence in Taiwan	Geospatial	Pop Density not available			Taiwan National Science Council
Lin et al.	2011	Taiwan	Epidemiological Surveillance & Spatial Model	Longitudinal serological survey (IgG) & Geospatial Modelling	Ordinary Least Squares (OLS) and Geographically Weighted Regression (GWR) models to analyze spatial relationships and identify the geographical heterogeneities by using the information of entomology and dengue cases in the cities of Kaohsiung and Fengshan in 2002	Aedes aegypti & Aedes albopictus	Dengue	Kaohsiung city, which covers a total area of 150 km2, is the most densely populated urban centre in Taiwan. The neighboring Fengshan city, located directly to its east, has a population of 330,000 within an area of 27 km2. Kaohsiung city has been the epicenter where most of the dengue outbreaks have been recorded in Taiwan, it has a population of some 1.5 million. Kaohsiung International Airport …	7100	Census, 2019	NA	Local spatial variations of dengue-mosquito and dengue-human relationships within a study area	The positive relationships that were mostly clustered in the northern areas, indicating higher population density tended to associate with higher IR (dengue annual cumulative incidence); On the contrary, the impact of population density on IR was negative in the southern parts representing higher IR related to lower population density.	Higher human densities were shown to contribute to higher dengue incidence rates; In some areas higher dengue incidences were associated with higher vector/host densities, but in some areas higher incidences were related to lower vector/host densities	Geospatial & Population Density	No URB definition			National Science Council (NSC 98-2410-H-002-168-MY2) in Taiwan
Struchiner et al.	2015	Singapore	Predictive Model	Generalized Linear Model	Multivariable Poisson regression model with 6 predictors; Incidence of dengue from 1974–2011 was obtained from the Annual Reports published by the Quarantine and Epidemiology Department from 1974–2002 and Ministry of Health from 2003 onwards	Aedes aegypti	Dengue	urbanisation drives dengue epidemics because dengue viruses have fully adapted to the human-Aedes aegypti-human transmission cycle, which can flourish in crowded human populations that live in intimate association with anthropophilic Aedes mosquito populations; Singapore has also seen a major increase in international arrivals including arrivals from dengue endemic countries. Serving about 100 in…	7804	Census, 2019	The rapid urbanisation in Singapore has resulted in doubling of the population over the past two decades	Contributions of putative drivers for the rise of dengue in Singapore: population growth, climate parameters and international air passenger arrivals from dengue endemic countries, for the time period of 1974 until 2011	Estimating the extent of the contribution of these individual factors (Annual Population Size; Aedes Premises Index; Mean Annual Temperature; Minimum and Maximum Temperature Recorded in each year; Annual Precipitation and Annual Number of Air Passengers arriving from dengue-endemic South-East Asia to Singapore) on the increasing dengue incidence, population growth contributed to 86% in Dengue Inc…	Population growth was by far the leading independent factor associated with the increase in dengue cases observed in Singapore over the past 40 years, followed by mean temperature change	Population Density	Explanatory Model			DengueTools is funded under the Health theme of the Seventh Framework Programme of the European Community, Grant Agreement Number: 282589
Padmanabha et al.	2012	Colombia	Spatial Model	Spatially explicit agent-based model	Agent-based transmission model of the dengue transmission cycle across houses in 16 dengue-endemic urban ‘patches’ (1–3 city blocks each) of Armenia, Colombia, using data from seven censuses of A. aegypti pupae (2007–2009) and from demographic surveys	Aedes aegypti	Dengue	Both neighborhoods studied are among the highest population densities in Armenia, focus to reduction in human density; The field data used in this study was collected in Las Colinas and La Fachada, two highly endemic neighborhoods of the city of Armenia, Colombia	2100	Census, 2018	NA	Evaluate the combined impacts of variation in A. aegypti production and human density	Findings indicate that the interaction of vector production and human density was due to the combined impacts of A. aegypti super-production on both the spatial aggregation and the overall rate of vector recruitment; Increased human density favored Dengue R₀, and when the likelihood of human introduction of virus was incorporated into risk, a strong interaction arose between vector production and…	A significant interaction was observed between human density and A. aegypti super production, indicating that removal of "super-production" containers may have a much larger impact on reducing dengue in areas of higher human density.	Population Density	No other urbanisation criterion			World Bank Integrated National Adaptation Pilot to Climate Change
Ren et al.	2019	China	Spatial Model	Geographically weighted regression (GWR)	Use of high-resolution remotely sensed imagery extraction of UVs in the central areas of Guangzhou, using epidemiological statistical methods and spatial analysis to further analyze the spatial relationship between UVs, public transportation, road density, population density, gross domestic product (GDP) and the DF epidemic according to a 1 km×1 km grid scale	Aedes albopictus	Dengue	The study area was located in the central areas of Guangzhou (113° 23'–113° 36'E, 23° 08'–23° 14'N) and included the four districts of Liwan, YueXiu, Haizhu, and Tianhe. The central area of the study was a highly urbanised area of Guangzhou, with an urbanisation level of 100% and a total area of 279.63km2	18836	study	Due to the rapid urbanisation of China, many villages in the urban fringe are enveloped by ever-expanding cities and become so-called urban villages (UVs); UVs are commonly featured by poor sanitation, overcrowding population, absent infrastructure, and some environmental pollution due to the development is neither authorized nor planned	The relationships between reported dengue fever (DF) epidemics during 2012–2017, gross domestic product (GDP), the traffic system (road density, bus and/or subway stations), and UVs derived from high-resolution remotely sensed imagery in the central area of Guangzhou	Approximately 90% of the total cases were concentrated in the UVs and their buffering zones of radius ranged from 0 to 500 m; UVs possessed higher values of DF cases density, incidence rates, and population density in the central region of Guangzhou City; In the UVs with recorded DF cases, the number of DF cases (the total in the study period) was strongly associated with acreage of these UVs (r …	UVs result in a high environmental suitability for some vectors (e.g., Aedes albopictus), as well as the vetor-borne diseases (i.e., dengue fever) in these regions	Geospatial & Urban expansion	Model			National Natural Science Foundation of China (Grant No. 41571158), the National key research and development program (2016YFC1201305-03) and the state key laboratory of resources and environment information systems, independent innovation project (No. O8R8B6A0YA)
Zheng et al.	2019	China	Spatial Model	Generalized Additive Model (GAM)	(GAM) was used to identify potential contributing factors that influence spatiotemporal epidemic patterns in typical DF epidemic regions of China (e.g., the Pearl River Delta [PRD] and the Border of Yunnan and Myanmar [BYM]) from 2010 to 2014. In terms of influencing factors, environmental factors including the normalized difference vegetation index (NDVI), temperature, precipitation, and humidit…	Aedes aegypti & Aedes albopictus	Dengue	The PRD in the Guangdong Province is located at the Pearl River estuary and includes nine cities, such as Guangzhou and Foshan; This area represents one of the major hubs for China’s economic growth and is one of the most urbanised regions in the world	440 to 6000	study	Urbal Land Ratio, Road Density & Population Density	Spatiotemporal patterns and potential influencing factors of DF epidemics	Pop Dens (PRD) and ULR Urban Land Ratio (ULR) were the socioeconomic factors explaining the largest variance (>54%) in regional epidemics; In terms of spatial distribution, Guangzhou-Foshan, as well as Dongguan and Shenzhen, were areas with serious DF epidemics in the PRD. These areas appeared to have high ULR (> 0.4), high Pop (> 430)	The population is relatively clustered in towns of the BYM (such as Dehong and Xishuangbanna) and the highly urbanised regions of the PRD (such as Guangzhou-Foshan). Therefore, this condition gives a reasonable explanation for the relatively serious epidemic in these areas.	Urban- Rural Gradient & Population Density	Model and vague population density >430			ΝΑ
Yue et al.	2018	China	Spatial Model	Spatio-temporal analysis	Spatial analysis methods, including point density, average nearest neighbor, spatial autocorrelation, and hot spot analysis, were used to analyze spatial patterns of dengue fever; Spearman rank correlation and ordinary least squares (OLS) were used to explore associated environmental and socio-economic risk factors of dengue fever in five districts of Guangzhou City, China in 2014.	Aedes albopictus & Aedes aegypti	Dengue	Guangzhou is the capital city of Guangdong Province. It is the largest coastal city in southern China, with an area of 7000 km2 and about 13.5 million permanent residents; A dengue fever outbreak occurred in the five districts of Baiyun, Liwan, Yuexiu, Haizhu, and Tianhe in Guangzhou, China in 2014	1928	study	NA	Environmental and socio-economic risk factors leading to dengue fever	The dengue fever outbreak was significantly correlated with Land Types, normalized difference water index, land surface temperature of daytime, land surface temperature of nighttime, population density, and gross domestic product (GDP)(correlation coefficients of 0.483, 0.456, 0.612, 0.699, 0.705, and 0.205, respectively)	Dengue fever was positively correlated with Population Density and GDP in this study; Water and a suitable temperature are essential factors for the larvae of the dengue virus vector, the Aedes mosquito; Human activities are closely related to the house address, work units, and other places of activity	Population Density	urbanisation not an explanatory variable			Study was supported by the National Major Research and Development Program
Khalid et al.	2015	Pakistan	Spatial Model	Geospatial Modelling	Geospatial Modelling to identify the reasons and regions of higher risk of Dengue transmission, land use classification, analysis of climate covariates and drainage patterns, involving processing of satellite data, digital elevation models by using remote sensing and GIS techniques; Dengue fever cases for 2009 to 2012 were provide by National Authorities' Registry	Aedes aegypti	Dengue	The urban area of Islamabad district has increased during the years 2005–2012. The population of Islamabad is showing an increasing trend; The urban area of Rawalpindi district was 142.378 Sq. Km in the year 2000, it has an increasing trend and the urban area increased to 1,078.93 Sq. Km in 2009 which is around 13 times more area than it was in year 2000. The bare land, vegetated land and watered…	Rawalpindi: 8,100/km2; Islamabad: 2,089/km2; Lahore: 6,300/km2; Karachi: 3,900/km2	Census, 2017	Identification of change in urbanisation was done by adopting the method of supervised classification using Landsat TM 30 m resolution imagery in 1, 4, 7 band combination. Different classes were identified in land use classification including: urban area, bare land, forest, water, vegetation, planned urban, dry barren, rocky bare land, waterlogged land, deserted land, wedged land. Such parameters…	How change in urbanisation and population density, and meteorological parameters affect dengue transmission	Increased urbanisation has affected the flushing effect of water in urban areas of Islamabad and thus the urban influence dengue; Increased urbanisation and population has caused the change in the water flow in Rawalpindi. Infrastructure,construction, and other activities in low elevation urban areas of Rawalpindi have provided the vector breeding sites; Rapid urbanisation and the natural topogra…	Increased urbanisation and population density has supported the dengue transmission in the mega cities of Pakistan. The anthropogenic activities have the great influence on the dengue transmission, survival, and growth as it requires the urban environments; Increased urbanisation is associated with the increased number of dengue cases in study areas particularly in Lahore district which is suppor…	Geospatial & Population Density	Model			NA
