# Supplementary material for: The role of urbanisation in the spread of Aedes mosquitoes and the diseases they transmit—A systematic review
Source: PLoS Negl Trop Dis. 2021 Sep 9;15(9):e0009631. doi: 10.1371/journal.pntd.0009631 (PMC8428665; doi:10.1371/journal.pntd.0009631)
Supplement: S1 File — (XLSX) [file pntd.0009631.s005.xlsx]

## Sheet: Sheet1
1. Search term	2. Search term	3. Search term	No of hits Antonis	No of hits Sabine	Interesting titles and/or Abstracts		Exact search term entered
Aedes Aegypti OR Aedes Albopictus	Dengue OR Chikungunya OR ZIKA	Urbanization	886		141		(((((Aedes aegypti) OR (Aedes albopictus)) AND (Dengue)) OR (Chikungunya)) OR (ZIKA)) AND (Urbanization)				Search: (((((Aedes aegypti) OR (Aedes albopictus)) AND (Dengue)) OR (Chikungunya)) OR (ZIKA)) AND (Urbanization)	886	06:37:09
N/A	Dengue	Urbanization	1351		23		(dengue) AND (urbanization)
Aedes Aegypti OR Aedes Albopictus	Dengue OR Chikungunya OR ZIKA	Population Density	427		48		(((((Aedes aegypti) OR (Aedes albopictus)) AND (Dengue)) OR (Chikungunya)) OR (ZIKA)) AND (population density)
N/A	Dengue	Population Density	546		7		(dengue) AND (population density)
N/A	Chikungunya (NOT DENGUE NOT ZIKA)	Urbanization	0		0		((chikungunya) AND (urbanization)) NOT ((((((Aedes aegypti) OR (Aedes albopictus)) AND (Dengue)) OR (Chikungunya)) OR (ZIKA)) AND (Urbanization))
N/A	Zika (NOT DENGUE NOT CHIKUNGUNYA)	Urbanization	0		0		((zika) AND (urbanization)) NOT ((((((Aedes aegypti) OR (Aedes albopictus)) AND (Dengue)) OR (Chikungunya)) OR (ZIKA)) AND (Urbanization))
Aedes	N/A	Urbanization	1351		19		(aedes) AND (urbanization)
(((((Aedes aegypti) OR (Aedes albopictus)) AND (Dengue)) OR (Chikungunya)) OR (ZIKA)) AND (Urbanization)		(((((Aedes aegypti) OR (Aedes albopictus)) AND (Dengue)) OR (Chikungunya)) OR (ZIKA)) AND (population density)				(dengue) AND (urbanization)		(dengue) AND (population density)		(aedes) AND (urbanization)
Urban Populations of Aedes aegypti (Diptera: Culicidae) From Central Argentina: Dispersal Patterns Assessed by Bayesian and Multivariate Methods.,"/pubmed/32053724","Ayala AM, Vera NS, Chiappero MB, AlmirΓ³n WR, Gardenal CN.","J Med Entomol. 2020 Feb 13. pii: tjaa017. doi: 10.1093/jme/tjaa017. [Epub ahead of print]","J Med Entomol. 2020","PubMed","citation","PMID:32053724","pubmed","32053724","cr…		Developing vaccines against epidemic-prone emerging infectious diseases.,"/pubmed/31776599","Bernasconi V, Kristiansen PA, Whelan M, RomΓ΅n RG, Bettis A, Yimer SA, Gurry C, Andersen SR, Yeskey D, Mandi H, Kumar A, Holst J, Clark C, Cramer JP, RΓΈttingen JA, Hatchett R, Saville M, Norheim G.","Bundesgesundheitsblatt Gesundheitsforschung Gesundheitsschutz. 2020 Jan				23563266,"The global distribution and burden of dengue","Bhatt S, Gething PW, Brady OJ, Messina JP, Farlow AW, Moyes CL, Drake JM, Brownstein JS, Hoen AG, Sankoh O, Myers MF, George DB, Jaenisch T, Wint GR, Simmons CP, Scott TW, Farrar JJ, Hay SI.","Nature. 2013 Apr 25		28068339,"Effect of Climatic Factors and Population Density on the Distribution of Dengue in Sri Lanka: A GIS Based Evaluation for Prediction of Outbreaks","Sirisena P, Noordeen F, Kurukulasuriya H, Romesh TA, Fernando L.","PLoS One. 2017 Jan 9		28399270,"Detection and Establishment of Aedes aegypti and Aedes albopictus (Diptera: Culicidae) Mosquitoes in California, 2011-2015","Metzger ME, Hardstone Yoshimizu M, Padgett KA, Hu R, Kramer VL.","J Med Entomol. 2017 May 1
[Chikungunya and urban sprawl on Reunion Island].,"/pubmed/22693929","Aoustin T.","Med Trop (Mars). 2012 Mar		[Bioecological studies of Aedes (St) aegypti in an urban area with low vector density in CamagΓΌey province].,"/pubmed/23437539","DiΓ©guez FernΓ΅ndez L, Cabrera FernΓ΅ndez SM, Prada Noy Y, GonzΓ΅lez Larrinaga E, RodrΓ­guez de la Vega R.","Rev Cubana Med Trop. 2011 Jan-Apr				31182801,"The current and future global distribution and population at risk of dengue","Messina JP, Brady OJ, Golding N, Kraemer MUG, Wint GRW, Ray SE, Pigott DM, Shearer FM, Johnson K, Earl L, Marczak LB, Shirude S, Davis Weaver N, Gilbert M, Velayudhan R, Jones P, Jaenisch T, Scott TW, Reiner RC Jr, Hay SI.","Nat Microbiol. 2019 Sep		26351662,"Impact of human mobility on the emergence of dengue epidemics in Pakistan","Wesolowski A, Qureshi T, Boni MF, SundsΓΈy PR, Johansson MA, Rasheed SB, EngΓΈ-Monsen K, Buckee CO.","Proc Natl Acad Sci U S A. 2015 Sep 22		30458122,"Past, present and future of Aedes aegypti in its South American southern distribution fringe: What do temperature and population tell us?","Carbajo AE, Cardo MV, Vezzani D.","Acta Trop. 2019 Feb
[Cultural conceptions on dengue in urban contexts in Mexico].,"/pubmed/16410993","Caballero Hoyos R, Torres LΓ³pez T, Chong Villarreal F, Pineda Lucatero A, Altuzar GonzΓ΅lez M, LΓ³pez CoutiΓ±o B.","Rev Saude Publica. 2006 Feb		[Frequency and spatial distribution of Aedes aegypti and Aedes albopictus (Diptera, Culicidae) in Rio de Janeiro, Brazil].,"/pubmed/16951879","de Lima-Camara TN, HonΓ³rio NA, LourenΓ§o-de-Oliveira R.","Cad Saude Publica. 2006 Oct				31164093,"Spatiotemporal analysis of the dengue outbreak in Guangdong Province, China","Zhu G, Xiao J, Liu T, Zhang B, Hao Y, Ma W.","BMC Infect Dis. 2019 Jun 4		30121308,"Spatial analysis of dengue fever and exploration of its environmental and socio-economic risk factors using ordinary least squares: A case study in five districts of Guangzhou City, China, 2014","Yue Y, Sun J, Liu X, Ren D, Liu Q, Xiao X, Lu L.","Int J Infect Dis. 2018 Oct		27022149,"Socioeconomic and Ecological Factors Influencing Aedes aegypti Prevalence, Abundance, and Distribution in Dhaka, Bangladesh","Dhar-Chowdhury P, Haque CE, Lindsay R, Hossain S.","Am J Trop Med Hyg. 2016 Jun 1
[Detection of Aedes aegypti and Aedes albopictus, in an urban zone of the municipality of Catanduva, SP, after control of a Dengue epidemic].,"/pubmed/9026829","Cardoso JΓΊnior RP, Scandar SA, de Mello NV, Ernandes S, Botti MV, Nascimento EM.","Rev Soc Bras Med Trop. 1997 Jan-Feb		[Infestation of an urban area by Aedes aegypti and relation with socioeconomic levels].,"/pubmed/18066462","Ferreira AC, Chiaravalloti Neto F.","Rev Saude Publica. 2007 Dec				31770384,"Urban livestock-keeping and dengue in urban and peri-urban Hanoi, Vietnam","Jakobsen F, Nguyen-Tien T, Pham-Thanh L, Bui VN, Nguyen-Viet H, Tran-Hai S, Lundkvist Γ…, Bui-Ngoc A, Lindahl JF.","PLoS Negl Trop Dis. 2019 Nov 26		16175742,"The differences of dengue vectors and human behavior between families with and without members having dengue fever/dengue hemorrhagic fever","Pai HH, Lu YL, Hong YJ, Hsu EL.","Int J Environ Health Res. 2005 Aug		31152664,"Spatial Assessment of Contact Between Humans and Anopheles and Aedes Mosquitoes in a Medium-Sized African Urban Setting, Using Salivary Antibody-Based Biomarkers","Sagna AB, KassiΓ© D, Couvray A, Adja AM, Hermann E, Riveau G, Salem G, Fournet F, Remoue F.","J Infect Dis. 2019 Aug 30
[Diseases transmitted by mosquitoes and urbanization. Examples of urban vectors of dengue and filariasis].,"/pubmed/6627544","Rodhain F.","Bull Soc Pathol Exot Filiales. 1983 May-Jun		[Stratification of a hyperendemic city in hemorrhagic dengue].,"/pubmed/11141964","Barrera R, Delgado N, JimΓ©nez M, Villalobos I, Romero I.","Rev Panam Salud Publica. 2000 Oct				18429680,"Global spread and persistence of dengue","Kyle JL, Harris E.","Annu Rev Microbiol. 2008		21845159,"Using geographically weighted regression (GWR) to explore spatial varying relationships of immature mosquitoes and human densities with the incidence of dengue","Lin CH, Wen TH.","Int J Environ Res Public Health. 2011 Jul		27333276,"Spatial and Temporal Hot Spots of Aedes albopictus Abundance inside and outside a South European Metropolitan Area","Manica M, Filipponi F, D'Alessandro A, Screti A, Neteler M, RosΓ R, Solimini A, Della Torre A, Caputo B.","PLoS Negl Trop Dis. 2016 Jun 22
[Ecological factors linked to the presence of Aedes aegypti larvae in highly infested areas of Playa, a municipality belonging to Ciudad de La Habana, Cuba].,"/pubmed/16968592","Bisset Lazcano JA, Marquetti Mdel C, Portillo R, RodrΓ­guez MM, SuΓ΅rez S, Leyva M.","Rev Panam Salud Publica. 2006 Jun		Aedes aegypti (L.) and Aedes albopictus (Skuse) in Singapore City. 5. Observations in relation to dengue haemorrhagic fever.,"/pubmed/5316749","Chan YC, Ho BC, Chan KL.","Bull World Health Organ. 1971				26808518,"The Spread of Dengue in an Endemic Urban Milieu--The Case of Delhi, India","Telle O, Vaguet A, Yadav NK, Lefebvre B, Cebeillac A, Nagpal BN, DaudΓ© E, Paul RE.","PLoS One. 2016 Jan 25		18257919,"Spread pattern of the first dengue epidemic in the city of Salvador, Brazil","Barreto FR, Teixeira MG, Costa Mda C, Carvalho MS, Barreto ML.","BMC Public Health. 2008 Feb 7		31729799,"The effects of temperature and shading on mortality and development rates of Aedes aegypti (Diptera: Culicidae)","Sukiato F, Wasserman RJ, Foo SC, Wilson RF, Cuthbert RN.","J Vector Ecol. 2019 Dec
[Estimation of Aedes aegypti (L.) (Diptera: Culicidae) productivity in households and public spaces in a dengue endemic city in Colombia].,"/pubmed/26535548","AlcalΓ΅ L, Quintero J, GonzΓ΅lez-Uribe C, Brochero H.","Biomedica. 2015 Apr-Jun		Aedes Mosquito Infestation in Socioeconomically Contrasting Neighborhoods of Panama City.,"/pubmed/31114946","Whiteman A, Gomez C, Rovira J, Chen G, McMillan WO, Loaiza J.","Ecohealth. 2019 Jun				27973402,"The Influence of Urbanization Modes on the Spatial Circulation of Flaviviruses within Ouagadougou (Burkina Faso)","Fournet F, Rican S, Vaillant Z, Roudot A, Meunier-Nikiema A, KassiΓ© D, DabirΓ© RK, Salem G.","Int J Environ Res Public Health. 2016 Dec 10		25149418,"Climate change and the emergence of vector-borne diseases in Europe: case study of dengue fever","Bouzid M, ColΓ³n-GonzΓ΅lez FJ, Lung T, Lake IR, Hunter PR.","BMC Public Health. 2014 Aug 22		29275504,"Aedes albopictus (Skuse, 1895) (Diptera: Culicidae) in Greece: 13Β years of living with the Asian tiger mosquito","Badieritakis Ξ•, Papachristos D, Latinopoulos D, Stefopoulou Ξ‘, Kolimenakis Ξ‘, Bithas K, Patsoula Ξ•, Beleri S, Maselou D, Balatsos G, Michaelakis Ξ‘.","Parasitol Res. 2018 Feb
[Infestation of an urban area by Aedes aegypti and relation with socioeconomic levels].,"/pubmed/18066462","Ferreira AC, Chiaravalloti Neto F.","Rev Saude Publica. 2007 Dec		An integrated approach for the assessment of the Aedes aegypti and Aedes albopictus global spatial distribution, and determination of the zones susceptible to the development of Zika virus.,"/pubmed/28111132","Santos J, Meneses BM.","Acta Trop. 2017 Apr				28714925,"Individual and Interactive Effects of Socio-Ecological Factors on Dengue Fever at Fine Spatial Scale: A Geographical Detector-Based Analysis","Cao Z, Liu T, Li X, Wang J, Lin H, Chen L, Wu Z, Ma W.","Int J Environ Res Public Health. 2017 Jul 17				27810426,"Mosquito populations dynamics associated with climate variations","Wilke ABB, Medeiros-Sousa AR, Ceretti-Junior W, Marrelli MT.","Acta Trop. 2017 Feb
[Infestation status Aedes albopictus and related mosquito-borne infectious disease risk in central urban area in Shanghai].,"/pubmed/27188346","Gao Q, Xiong CL, Zhou YB, Cao H, Jiang QW.","Zhonghua Liu Xing Bing Xue Za Zhi. 2016 May		Assessing the risk for dengue fever based on socioeconomic and environmental variables in a geographical information system environment.,"/pubmed/22639119","Khormi HM, Kumar L.","Geospat Health. 2012 May				26322517,"Increasing Dengue Incidence in Singapore over the Past 40 Years: Population Growth, Climate and Mobility","Struchiner CJ, RocklΓ¶v J, Wilder-Smith A, Massad E.","PLoS One. 2015 Aug 31				31586393,"Differences in Responses to Urbanization Between Invasive Mosquitoes, Aedes japonicus japonicus (Diptera: Culicidae) and Aedes albopictus, in Their Native Range, Japan","Mogi M, Armbruster PA, Tuno N.","J Med Entomol. 2020 Jan 9
[Ovitraps evaluation for surveillance and control of Aedes aegypti in two urban settlements of UrabΓ΅, Antioquia].,"/pubmed/25504128","AlarcΓ³n Γ‰P, Segura ΓM, RΓΊa-Uribe G, Parra-Henao G.","Biomedica. 2014 Jul-Sep		Dengue in Brazil and Colombia: a study of knowledge, attitudes, and practices.,"/pubmed/25626660","Santos SL, Parra-Henao G, Silva MB, Augusto LG.","Rev Soc Bras Med Trop. 2014 Nov-Dec				31729435,"Assessing the interplay between human mobility and mosquito borne diseases in urban environments","Massaro E, Kondor D, Ratti C.","Sci Rep. 2019 Nov 15				28605549,"Socio-Ecological Mechanisms Supporting High Densities of Aedes albopictus (Diptera: Culicidae) in Baltimore, MD","Little E, Biehler D, Leisnham PT, Jordan R, Wilson S, LaDeau SL.","J Med Entomol. 2017 Sep 1
[Population dynamics of Aedes aegypti (L) in an urban area with high incidence of dengue].,"/pubmed/18719816","Costa FS, Silva JJ, Souza CM, Mendes J.","Rev Soc Bras Med Trop. 2008 May-Jun		Density of Aedes aegypti and Aedes albopictus and its association with number of residents and meteorological variables in the home environment of dengue endemic area, SΓ£o Paulo, Brazil.,"/pubmed/25890384","Rodrigues Mde M, Marques GR, Serpa LL, Arduino Mde B, Voltolini JC, Barbosa GL, Andrade VR, de Lima VL.","Parasit Vectors. 2015 Feb 19				24817491,"Dengue transmission based on urban environmental gradients in different cities of Pakistan","Khalid B, Ghaffar A.","Int J Biometeorol. 2015 Mar				30301172,"A Novel Sampling Method to Measure Socioeconomic Drivers of Aedes Albopictus Distribution in Mecklenburg County, North Carolina","Whiteman A, Delmelle E, Rapp T, Chen S, Chen G, Dulin M.","Int J Environ Res Public Health. 2018 Oct 5
[Registration of the occurrence of Aedes albopictus in an urban zone in Manaus, Amazonas, Brazil].,"/pubmed/14569347","FΓ© NF, das GraΓ§as Vale Barbosa M, Alecrim WD, Guerra MV.","Rev Saude Publica. 2003 Oct		Determining environmental and anthropogenic factors which explain the global distribution of Aedes aegypti and Ae. albopictus.,"/pubmed/30233829","Dickens BL, Sun H, Jit M, Cook AR, Carrasco LR.","BMJ Glob Health. 2018 Sep 3				23056042,"Ecologic and sociodemographic risk determinants for dengue transmission in urban areas in Thailand","Koyadun S, Butraporn P, Kittayapong P.","Interdiscip Perspect Infect Dis. 2012				26334806,"High Resolution Spatial Analysis of Habitat Preference of Aedes Albopictus (Diptera: Culicidae) in an Urban Environment","Cianci D, Hartemink N, Zeimes CB, Vanwambeke SO, Ienco A, Caputo B.","J Med Entomol. 2015 May
[Spatio-temporal variability in the transmission of dengue in Buenos Aires City].,"/pubmed/15239537","Carbajo AE, GΓ³mez SM, Curto SI, Schweigmann NJ.","Medicina (B Aires). 2004		Distribution of dengue vectors in neighborhoods with different urbanization types of Manaus, state of Amazonas, Brazil.,"/pubmed/17710307","RΓ­os-VelΓ΅squez CM, CodeΓ§o CT, HonΓ³rio NA, Sabroza PS, Moresco M, Cunha IC, Levino A, Toledo LM, Luz SL.","Mem Inst Oswaldo Cruz. 2007 Aug				23318234,"Eco-bio-social research on dengue in Asia: a multicountry study on ecosystem and community-based approaches for the control of dengue vectors in urban and peri-urban Asia","Sommerfeld J, Kroeger A.","Version 2. Pathog Glob Health. 2012 Dec				26047183,"New baseline environmental assessment of mosquito ecology in northern Haiti during increased urbanization","Samson DM, Archer RS, Alimi TO, Arheart KL, Impoinvil DE, Oscar R, Fuller DO, Qualls WA.","J Vector Ecol. 2015 Jun
[The risk of urban yellow fever outbreaks in Brazil by dengue vectors. Aedes aegypti and Aedes albopictus].,"/pubmed/8924767","Mondet B, da Rosa AP, Vasconcelos PF.","Bull Soc Pathol Exot. 1996		Effects of socio-demographic characteristics and household water management on Aedes aegypti production in suburban and rural villages in Laos and Thailand.,"/pubmed/28376893","Vannavong N, Seidu R, StenstrΓ¶m TA, Dada N, Overgaard HJ.","Parasit Vectors. 2017 Apr 4				19157509,"Higher temperature and urbanization affect the spatial patterns of dengue fever transmission in subtropical Taiwan","Wu PC, Lay JG, Guo HR, Lin CY, Lung SC, Su HJ.","Sci Total Environ. 2009 Mar 15				8669399,"Impact of rapid urbanization on mosquitoes and their disease transmission potential in Accra and Tema, Ghana","Chinery WA.","Afr J Med Med Sci. 1995 Jun
[Urbanization and dengue ecology].,"/pubmed/11426270","Tauil PL.","Cad Saude Publica. 2001		Estimating Past, Present, and Future Trends in the Global Distribution and Abundance of the Arbovirus Vector Aedes aegypti Under Climate Change Scenarios.,"/pubmed/31249824","Liu-Helmersson J, BrΓ¤nnstrΓ¶m Γ…, Sewe MO, Semenza JC, RocklΓ¶v J.","Front Public Health. 2019 Jun 12				28499330,"Ascertaining the impact of public rapid transit system on spread of dengue in urban settings","Sanna M, Hsieh YH.","Sci Total Environ. 2017 Nov 15				21175057,"Dispersal and survival of Aedes albopictus (Diptera: Culicidae) males in Italian urban areas and significance for sterile insect technique application","Bellini R, Albieri A, Balestrino F, Carrieri M, Porretta D, Urbanelli S, Calvitti M, Moretti R, Maini S.","J Med Entomol. 2010 Nov
A cross-sectional survey of Aedes aegypti immature abundance in urban and rural household containers in central Colombia.,"/pubmed/28750651","Overgaard HJ, Olano VA, Jaramillo JF, Matiz MI, Sarmiento D, StenstrΓ¶m TA, Alexander N.","Parasit Vectors. 2017 Jul 27		Evolution and Emergence of Pathogenic Viruses: Past, Present, and Future.,"/pubmed/28772262","Parvez MK, Parveen S.","Intervirology. 2017				21714858,"Dengue epidemic in Malaysia: Not a predominantly urban disease anymore","Muhammad Azami NA, Salleh SA, Neoh HM, Syed Zakaria SZ, Jamal R.","BMC Res Notes. 2011 Jun 29				16871702,"Spatial distribution pattern of oviposition in the mosquito Aedes aegypti in relation to urbanization in Buenos Aires: southern fringe bionomics of an introduced vector","Carbajo AE, Curto SI, Schweigmann NJ.","Med Vet Entomol. 2006 Jun
A simulation model of the epidemiology of urban dengue fever: literature analysis, model development, preliminary validation, and samples of simulation results.,"/pubmed/7485707","Focks DA, Daniels E, Haile DG, Keesling JE.","Am J Trop Med Hyg. 1995 Nov		From lab to field: the influence of urban landscapes on the invasive potential of Wolbachia in Brazilian Aedes aegypti mosquitoes.,"/pubmed/25905888","Dutra HL, Dos Santos LM, Caragata EP, Silva JB, Villela DA, Maciel-de-Freitas R, Moreira LA.","PLoS Negl Trop Dis. 2015 Apr 23				21152061,"Dengue incidence in urban and rural Cambodia: results from population-based active fever surveillance, 2006-2008","Vong S, Khieu V, Glass O, Ly S, Duong V, Huy R, Ngan C, Wichmann O, Letson GW, Margolis HS, Buchy P.","PLoS Negl Trop Dis. 2010 Nov 30				7707061,"Urbanization and its effects on the ecology of mosquitoes in Macau, Southeast Asia","Easton ER.","J Am Mosq Control Assoc. 1994 Dec
A social-ecological analysis of community perceptions of dengue fever and Aedes aegypti in Machala, Ecuador.,"/pubmed/25370883","Stewart Ibarra AM, Luzadis VA, Borbor Cordova MJ, Silva M, OrdoΓ±ez T, BeltrΓ΅n Ayala E, Ryan SJ.","BMC Public Health. 2014 Nov 4		Human and environmental factors affecting Aedes aegypti distribution in an arid urban environment.,"/pubmed/21805845","Walker KR, Joy TK, Ellers-Kirk C, Ramberg FB.","J Am Mosq Control Assoc. 2011 Jun				18813692,"[Socio-demographic factors and the dengue fever epidemic in 2002 in the State of Rio de Janeiro, Brazil]","Teixeira TR, Medronho Rde A.","Cad Saude Publica. 2008 Sep				31751525,"Ecological aspects of potential arbovirus vectors (Diptera: Culicidae) in an urban landscape of Southern Amazon, Brazil","Vieira CJDSP, Thies SF, da Silva DJF, Kubiszeski JR, Barreto ES, Monteiro HAO, Mondini A, SΓ£o Bernardo CS, Bronzoni RVM.","Acta Trop. 2020 Feb
A spatial simulation model for dengue virus infection in urban areas.,"/pubmed/25139524","Karl S, Halder N, Kelso JK, Ritchie SA, Milne GJ.","BMC Infect Dis. 2014 Aug 20		Human Social Behavior and Demography Drive Patterns of Fine-Scale Dengue Transmission in Endemic Areas of Colombia.,"/pubmed/26656072","Padmanabha H, Correa F, Rubio C, Baeza A, Osorio S, Mendez J, Jones JH, Diuk-Wasser MA.","PLoS One. 2015 Dec 14				19478848,"Spatio-temporal tracking and phylodynamics of an urban dengue 3 outbreak in SΓ£o Paulo, Brazil","Mondini A, de Moraes Bronzoni RV, Nunes SH, Chiaravalloti Neto F, Massad E, Alonso WJ, LΓ΅zzaro ES, Ferraz AA, de Andrade Zanotto PM, Nogueira ML.","PLoS Negl Trop Dis. 2009 May 26				5299457,"Preferred Aedes aegypti larval habitats in urban areas","Cheong WH.","Bull World Health Organ. 1967
Abiotic factors and population dynamic of Aedes aegypti and Aedes albopictus in an endemic area of dengue in Brazil.,"/pubmed/30970109","CustΓ³dio JMO, Nogueira LMS, Souza DA, Fernandes MF, Oshiro ET, Oliveira EF, Piranda EM, Oliveira AG.","Rev Inst Med Trop Sao Paulo. 2019		Human-Mediated Marine Dispersal Influences the Population Structure of Aedes aegypti in the Philippine Archipelago.,"/pubmed/26039311","Fonzi E, Higa Y, Bertuso AG, Futami K, Minakawa N.","PLoS Negl Trop Dis. 2015 Jun 3				27072122,"Assessing potential countermeasures against the dengue epidemic in non-tropical urban cities","Masui H, Kakitani I, Ujiyama S, Hashidate K, Shiono M, Kudo K.","Theor Biol Med Model. 2016 Apr 12
Aedes aegypti (L.) and Aedes albopictus (Skuse) in Singapore City. 1. Distribution and density.,"/pubmed/5316745","Chan YC, Chan KL, Ho BC.","Bull World Health Organ. 1971		Land Use and Larval Habitat Increase Aedes albopictus (Diptera: Culicidae) and Culex quinquefasciatus (Diptera: Culicidae) Abundance in Lowland Hawaii.,"/pubmed/30085189","McClure KM, Lawrence C, Kilpatrick AM.","J Med Entomol. 2018 Oct 25				1568273,"Vector-borne disease problems in rapid urbanization: new approaches to vector control","Knudsen AB, Slooff R.","Bull World Health Organ. 1992
Aedes aegypti and Aedes albopictus (Diptera: Culicidae): coexistence and susceptibility to temephos, in municipalities with occurrence of dengue and differentiated characteristics of urbanization.,"/pubmed/21537795","Prophiro JS, Silva OS, Luna JE, Piccoli CF, Kanis LA, Silva MA.","Rev Soc Bras Med Trop. 2011 May-Jun		Larval habitats and distribution patterns of Aedes aegypti (Linnaeus) and Aedes albopictus (Skuse), in Thailand.,"/pubmed/15115122","Chareonviriyaphap T, Akratanakul P, Nettanomsak S, Huntamai S.","Southeast Asian J Trop Med Public Health. 2003 Sep				18840157,"Dynamics of dengue epidemics in urban contexts","Pongsumpun P, Garcia Lopez D, Favier C, Torres L, Llosa J, Dubois MA.","Trop Med Int Health. 2008 Sep
Aedes Mosquito Infestation in Socioeconomically Contrasting Neighborhoods of Panama City.,"/pubmed/31114946","Whiteman A, Gomez C, Rovira J, Chen G, McMillan WO, Loaiza J.","Ecohealth. 2019 Jun		Mapping the ecoepidemiology of Zika virus infection in urban and rural areas of Pereira, Risaralda, Colombia, 2015-2016: Implications for public health and travel medicine.,"/pubmed/28487212","Rodriguez-Morales AJ, Ruiz P, Tabares J, Ossa CA, Yepes-Echeverry MC, Ramirez-Jaramillo V, Galindo-Marquez ML, GarcΓ­a-Loaiza CJ, Sabogal-Roman JA, Parra-Valencia E, Lagos-Grisales GJ, Lozada-Riascos CO, de…				23703353,"An analysis on model development for climatic factors influencing prediction of dengue incidences in urban cities","Kar PK, Ghosh SK.","Indian J Med Res. 2013 Apr
Aedes Mosquitoes and Aedes-Borne Arboviruses in Africa: Current and Future Threats.,"/pubmed/29382107","Weetman D, Kamgang B, Badolo A, Moyes CL, Shearer FM, Coulibaly M, Pinto J, Lambrechts L, McCall PJ.","Int J Environ Res Public Health. 2018 Jan 28		Model-informed risk assessment for Zika virus outbreaks in the Asia-Pacific regions.,"/pubmed/28189711","Teng Y, Bi D, Xie G, Jin Y, Huang Y, Lin B, An X, Tong Y, Feng D.","J Infect. 2017 May
Aedes Γ¦gypti control in urban areas: A systemic approach to a complex dynamic.,"/pubmed/28749942","Carvalho MS, Honorio NA, Garcia LMT, Carvalho LCS.","PLoS Negl Trop Dis. 2017 Jul 27		Modeling the spread of the Zika virus using topological data analysis.,"/pubmed/29438377","Lo D, Park B.","PLoS One. 2018 Feb 13
Aerial ULV control of Aedes aegypti with naled (Dibrom) inside simulated rural village and urban cryptic habitats.,"/pubmed/29352307","Britch SC, Linthicum KJ, Aldridge RL, Breidenbaugh MS, Latham MD, Connelly PH, Rush MJE, Remmers JL, Kerce JD, Silcox CA		Modelling the distribution of the vector Aedes aegypti in a central Argentine city.,"/pubmed/30027565","Estallo EL, Sangermano F, Grech M, LudueΓ±a-Almeida F, FrΓ­as-Cespedes M, Ainete M, AlmirΓ³n W, Livdahl T.","Med Vet Entomol. 2018 Dec
Anthropogenic impacts on mosquito populations in North America over the past century.,"/pubmed/27922001","Rochlin I, Faraji A, Ninivaggi DV, Barker CM, Kilpatrick AM.","Nat Commun. 2016 Dec 6		Ongoing outbreak of dengue serotype-3 in Solomon Islands, January to May 2013.,"/pubmed/24319611","Nogareda F, Joshua C, Sio A, Shortus M, Dalipanda T, Durski K, Musto J, Puiahi E, Dofai A, Aaskov J, Cao-Lormeau VM, Musso D, Dutta N, Fleisch J, Nilles E.","Western Pac Surveill Response J. 2013 Jul 30
Assessing Chikungunya risk in a metropolitan area of Argentina through satellite images and mathematical models.,"/pubmed/26830024","Ruiz-Moreno D.","BMC Infect Dis. 2016 Feb 1		Patterns of Urban Housing Shape Dengue Distribution in Singapore at Neighborhood and Country Scales.,"/pubmed/32159000","Seidahmed OME, Lu D, Chong CS, Ng LC, Eltahir EAB.","Geohealth. 2018 Jan 26
Australia's dengue risk driven by human adaptation to climate change.,"/pubmed/19415109","Beebe NW, Cooper RD, Mottram P, Sweeney AW.","PLoS Negl Trop Dis. 2009		Population density, water supply, and the risk of dengue fever in Vietnam: cohort study and spatial analysis.,"/pubmed/21918642","Schmidt WP, Suzuki M, Thiem VD, White RG, Tsuzuki A, Yoshida LM, Yanai H, Haque U, Tho le H, Anh DD, Ariyoshi K.","PLoS Med. 2011 Aug
Breeding habitats and larval indices of Aedes aegypti (L) in residential areas of Rajahmundry town, Andhra Pradesh.,"/pubmed/12718342","Kumar RR, Kamal S, Patnaik SK, Sharma RC.","J Commun Dis. 2002 Mar		Predicting Wolbachia invasion dynamics in Aedes aegypti populations using models of density-dependent demographic traits.,"/pubmed/27825343","Hancock PA, White VL, Ritchie SA, Hoffmann AA, Godfray HC.","BMC Biol. 2016 Nov 8
Breeding of Aedes aegypti (L.) and Aedes albopictus (Skuse) in urban housing of Sibu town, Sarawak.,"/pubmed/7777923","Seng CM, Jute N.","Southeast Asian J Trop Med Public Health. 1994 Sep		Role of Aedes aegypti (Linnaeus) and Aedes albopictus (Skuse) in local dengue epidemics in Taiwan.,"/pubmed/27829399","Tsai PJ, Teng HJ.","BMC Infect Dis. 2016 Nov 9
Characteristics of Aedes aegypti adult mosquitoes in rural and urban areas of western and coastal Kenya.,"/pubmed/29261766","Ndenga BA, Mutuku FM, Ngugi HN, Mbakaya JO, Aswani P, Musunzaji PS, Vulule J, Mukoko D, Kitron U, LaBeaud AD.","PLoS One. 2017 Dec 19		Seasonal variation in size estimates of Aedes albopictus population based on standard mark-release-recapture experiments in an urban area on Reunion Island.,"/pubmed/25592432","Gouagna LC, Dehecq JS, Fontenille D, Dumont Y, Boyer S.","Acta Trop. 2015 Mar
Characterization and productivity profiles of Aedes aegypti (L.) breeding habitats across rural and urban landscapes in western and coastal Kenya.,"/pubmed/28701194","Ngugi HN, Mutuku FM, Ndenga BA, Musunzaji PS, Mbakaya JO, Aswani P, Irungu LW, Mukoko D, Vulule J, Kitron U, LaBeaud AD.","Parasit Vectors. 2017 Jul 12		Seroprevalence of dengue in a rural and an urbanized village: A pilot study from rural western India.,"/pubmed/28748839","Shah PS, Deoshatwar A, Karad S, Mhaske S, Singh A, Bachal RV, Alagarasu K, Padbidri VS, Cecilia D.","J Vector Borne Dis. 2017 Apr-Jun
Characterization of the spatial and temporal dynamics of the dengue vector population established in urban areas of Fernando de Noronha, a Brazilian oceanic island.,"/pubmed/24832009","Regis LN, Acioli RV, Silveira JC Jr, de Melo-Santos MA, da Cunha MC, Souza F, Batista CA, Barbosa RM, de Oliveira CM, Ayres CF, Monteiro AM, Souza WV.","Acta Trop. 2014 Sep		Spatial density of Aedes distribution in urban areas: a case study of breteau index in Kuala Lumpur, Malaysia.,"/pubmed/24947215","Aziz S, Aidil RM, Nisfariza MN, Ngui R, Lim YA, Yusoff WS, Ruslan R.","J Vector Borne Dis. 2014 Jun
Community-centred approach for the control of Aedes spp. in a peri-urban zone in the Andaman and Nicobar Islands using temephos.,"/pubmed/19764685","Shriram AN, Sugunan AP, Manimunda SP, Vijayachari P.","Natl Med J India. 2009 May-Jun		Spatial quantification of the world population potentially exposed to Zika virus.,"/pubmed/28338754","Alaniz AJ, Bacigalupo A, Cattan PE.","Int J Epidemiol. 2017 Jun 1
Comparative host feeding patterns of the Asian tiger mosquito, Aedes albopictus, in urban and suburban Northeastern USA and implications for disease transmission.,"/pubmed/25101969","Faraji A, Egizi A, Fonseca DM, Unlu I, Crepeau T, Healy SP, Gaugler R.","PLoS Negl Trop Dis. 2014 Aug 7		Species Distribution Modelling of Aedes aegypti in two dengue-endemic regions of Pakistan.,"/pubmed/26729239","Fatima SH, Atif S, Rasheed SB, Zaidi F, Hussain E.","Trop Med Int Health. 2016 Mar
Container productivity, daily survival rates and dispersal of Aedes aegypti mosquitoes in a high income dengue epidemic neighbourhood of Rio de Janeiro: presumed influence of differential urban structure on mosquito biology.,"/pubmed/19876569","David MR, LourenΓ§o-de-Oliveira R, Freitas RM.","Mem Inst Oswaldo Cruz. 2009 Sep		The Effects of Socioeconomic and Environmental Factors on the Incidence of Dengue Fever in the Pearl River Delta, China, 2013.,"/pubmed/26506616","Qi X, Wang Y, Li Y, Meng Y, Chen Q, Ma J, Gao GF.","PLoS Negl Trop Dis. 2015 Oct 27
Contrasting the value of targeted versus area-wide mosquito control scenarios to limit arbovirus transmission with human mobility patterns based on different tropical urban population centers.,"/pubmed/31269020","Stone CM, Schwab SR, Fonseca DM, Fefferman NH.","PLoS Negl Trop Dis. 2019 Jul 3		The importance of human population characteristics in modeling Aedes aegypti distributions and assessing risk of mosquito-borne infectious diseases.,"/pubmed/29167627","Obenauer JF, Andrew Joyner T, Harris JB.","Trop Med Health. 2017 Nov 15
Control of Urban Zika Vectors: Should We Return to the Successful PAHO/WHO Strategy?,"/pubmed/27249063","Reiter P.","PLoS Negl Trop Dis. 2016 Jun 1		The spread of mosquito-borne viruses in modern times: A spatio-temporal analysis of dengue and chikungunya.,"/pubmed/30390927","Rossi G, Karki S, Smith RL, Brown WM, Ruiz MO.","Spat Spatiotemporal Epidemiol. 2018 Aug
Correlation of the basic reproduction number (R0) and eco-environmental variables in Colombian municipalities with chikungunya outbreaks during 2014-2016.,"/pubmed/31697681","PeΓ±a-GarcΓ­a VH, Christofferson RC.","PLoS Negl Trop Dis. 2019 Nov 7		The Usual Suspects: Comparison of the Relative Roles of Potential Urban Chikungunya Virus Vectors in Australia.,"/pubmed/26247366","Jansen CC, Williams CR, van den Hurk AF.","PLoS One. 2015 Aug 6
Decennial experience of the Municipality of Rome in the fight against Asian Tiger Mosquito.,"/pubmed/18693571","Cignini B, Di Domenicantonio R, Chionne M, Scirocchi A.","Parassitologia. 2008 Jun		The Zika Virus Epidemic in Brazil: From Discovery to Future Implications.,"/pubmed/29315224","Lowe R, Barcellos C, Brasil P, Cruz OG, HonΓ³rio NA, Kuper H, Carvalho MS.","Int J Environ Res Public Health. 2018 Jan 9
Dengue and climate change in Australia: predictions for the future should incorporate knowledge from the past.,"/pubmed/19296793","Russell RC, Currie BJ, Lindsay MD, Mackenzie JS, Ritchie SA, Whelan PI.","Med J Aust. 2009 Mar 2		Travel distance and human movement predict paths of emergence and spatial spread of chikungunya in Thailand.,"/pubmed/29983134","Chadsuthi S, Althouse BM, Iamsirithaworn S, Triampo W, Grantz KH, Cummings DAT.","Epidemiol Infect. 2018 Oct
Dengue and the risk of urban yellow fever reintroduction in SΓ£o Paulo State, Brazil.,"/pubmed/12937709","Massad E, Burattini MN, Coutinho FA, Lopez LF.","Rev Saude Publica. 2003 Aug		Urban transmission of mosquito-borne flaviviruses - a review of the risk for humans in Vietnam.,"/pubmed/31528273","Nguyen-Tien T, Lundkvist Γ…, Lindahl J.","Infect Ecol Epidemiol. 2019 Aug 30
Dengue vector control in the urban environment of Taiwan.,"/pubmed/7844847","Wang CH, Roam GD.","Gaoxiong Yi Xue Ke Xue Za Zhi. 1994 Dec		Urbanization increases Aedes albopictus larval habitats and accelerates mosquito development and survivorship.,"/pubmed/25393814","Li Y, Kamara F, Zhou G, Puthiyakunnon S, Li C, Liu Y, Zhou Y, Yao L, Yan G, Chen XG.","PLoS Negl Trop Dis. 2014 Nov 13
Dengue vector dynamics (Aedes aegypti) influenced by climate and social factors in Ecuador: implications for targeted control.,"/pubmed/24324542","Stewart Ibarra AM, Ryan SJ, BeltrΓ΅n E, MejΓ­a R, Silva M, MuΓ±oz A.","PLoS One. 2013 Nov 12		Urbanization is a main driver for the larval ecology of Aedes mosquitoes in arbovirus-endemic settings in south-eastern CΓ΄te d'Ivoire.,"/pubmed/28704434","Zahouli JBZ, Koudou BG, MΓΌller P, Malone D, Tano Y, Utzinger J.","PLoS Negl Trop Dis. 2017 Jul 13
Dengue vector surveillance in urban residential and settlement areas in Selangor, Malaysia.,"/pubmed/16880752","Chen CD, Benjamin S, Saranum MM, Chiang YF, Lee HL, Nazni WA, Sofian-Azirun M.","Trop Biomed. 2005 Jun		Vector distribution and transmission risk of the Zika virus in South and Central America.,"/pubmed/31745446","Cunze S, Kochmann J, Koch LK, Genthner E, Klimpel S.","PeerJ. 2019 Nov 7
Dengue virus in Aedes aegypti and Aedes albopictus in urban areas in the state of Rio Grande do Norte, Brazil: Importance of virological and entomological surveillance.,"/pubmed/29534105","Medeiros AS, Costa DMP, Branco MSD, Sousa DMC, Monteiro JD, GalvΓ£o SPM, Azevedo PRM, Fernandes JV, Jeronimo SMB, AraΓΊjo JMG.","PLoS One. 2018 Mar 13		Vector-borne disease risk indexes in spatially structured populations.,"/pubmed/29432455","VelΓ΅zquez-Castro J, Anzo-HernΓ΅ndez A, Bonilla-Capilla B, Soto-Bajo M, Fraguela-Collar A.","PLoS Negl Trop Dis. 2018 Feb 12
Dengue, Urbanization and Globalization: The Unholy Trinity of the 21(st) Century.,"/pubmed/22500131","Gubler DJ.","Trop Med Health. 2011 Dec		Zika virus: Endemic and epidemic ranges of Aedes mosquito transmission.,"/pubmed/27707632","Attaway DF, Waters NM, Geraghty EM, Jacobsen KH.","J Infect Public Health. 2017 Jan - Feb
Detection of dengue virus in individual Aedes aegypti mosquitoes in Delhi, India.,"/pubmed/26119544","Vikram K, Nagpal BN, Pande V, Srivastava A, Saxena R, Singh H
Dispersion and oviposition of Aedes albopictus in a Brazilian slum: Initial evidence of Asian tiger mosquito domiciliation in urban environments.,"/pubmed/29684029","AyllΓ³n T, CΓΆmara DCP, Morone FC, GonΓ§alves LDS, Saito Monteiro de Barros F, Brasil P, Carvalho MS, HonΓ³rio NA.","PLoS One. 2018 Apr 23
Distribution and breeding sites of Aedes aegypti and Aedes albopictus in 32 urban/peri-urban districts of Mozambique: implication for assessing the risk of arbovirus outbreaks.,"/pubmed/30208017","AbΓ­lio AP, Abudasse G, Kampango A, Candrinho B, Sitoi S, Luciano J, Tembisse D, Sibindy S, de Almeida APG, Garcia GA, David MR, Maciel-de-Freitas R, Gudo ES.","PLoS Negl Trop Dis. 2018 Sep 12
Distribution of dengue vectors in neighborhoods with different urbanization types of Manaus, state of Amazonas, Brazil.,"/pubmed/17710307","RΓ­os-VelΓ΅squez CM, CodeΓ§o CT, HonΓ³rio NA, Sabroza PS, Moresco M, Cunha IC, Levino A, Toledo LM, Luz SL.","Mem Inst Oswaldo Cruz. 2007 Aug
Dynamics of dengue virus circulation: a silent epidemic in a complex urban area.,"/pubmed/12225506","Teixeira Mda G, Barreto ML, Costa Mda C, Ferreira LD, Vasconcelos PF, Cairncross S.","Trop Med Int Health. 2002 Sep
Eco-bio-social determinants of dengue vector breeding: a multicountry study in urban and periurban Asia.,"/pubmed/20428384","Arunachalam N, Tana S, Espino F, Kittayapong P, Abeyewickreme W, Wai KT, Tyagi BK, Kroeger A, Sommerfeld J, Petzold M.","Bull World Health Organ. 2010 Mar
Ecological, biological and social dimensions of dengue vector breeding in five urban settings of Latin America: a multi-country study.,"/pubmed/24447796","Quintero J, Brochero H, Manrique-Saide P, Barrera-PΓ©rez M, Basso C, Romero S, Caprara A, De Lima Cunha JC, BeltrΓ΅n-Ayala E, Mitchell-Foster K, Kroeger A, Sommerfeld J, Petzold M.","BMC Infect Dis. 2014 Jan 21
Ecology and control of dengue vector mosquitoes in Taiwan.,"/pubmed/7844855","Chen YR, Hwang JS, Guo YJ.","Gaoxiong Yi Xue Ke Xue Za Zhi. 1994 Dec
Effectiveness and economic assessment of routine larviciding for prevention of chikungunya and dengue in temperate urban settings in Europe.,"/pubmed/28892499","Guzzetta G, Trentini F, Poletti P, Baldacchino FA, Montarsi F, Capelli G, Rizzoli A, RosΓ R, Merler S, Melegaro A.","PLoS Negl Trop Dis. 2017 Sep 11
Effects of climatic and social factors on dengue incidence in Mexican municipalities in the state of Veracruz.,"/pubmed/28423109","Moreno-Banda GL, Riojas-RodrΓ­guez H, Hurtado-DΓ­az M, Danis-Lozano R, Rothenberg SJ.","Salud Publica Mex. 2017 Jan-Feb
Efficacy of larvicides for the control of dengue, Zika, and chikungunya vectors in an urban cemetery in southern Mexico.,"/pubmed/29713901","Marina CF, Bond JG, MuΓ±oz J, Valle J, Quiroz-MartΓ­nez H, Torres-MonzΓ³n JA, Williams T.","Parasitol Res. 2018 Jun
Emergency control of Aedes aegypti as a disease vector in urban areas.,"/pubmed/1791444","Gratz NG.","J Am Mosq Control Assoc. 1991 Sep
Entomological assessment of dengue virus transmission risk in three urban areas of Kenya.,"/pubmed/31442223","Agha SB, Tchouassi DP, Turell MJ, Bastos ADS, Sang R.","PLoS Negl Trop Dis. 2019 Aug 23
Entomo-virological surveillance strategy for dengue, Zika and chikungunya arboviruses in field-caught Aedes mosquitoes in an endemic urban area of the Northeast of Brazil.,"/pubmed/31194961","Dos Reis IC, Gibson G, AyllΓ³n T, de Medeiros Tavares A, de AraΓΊjo JMG, da Silva Monteiro E, Rodrigues Aguiar A, de Oliveira JV, de Paiva AAP, Wana Bezerra Pereira H, Dantas Monteiro J, SΓ΅ Carvalho M, Sabr…
Epidemiological and ecological determinants of Zika virus transmission in an urban setting.,"/pubmed/28887877","LourenΓ§o J, Maia de Lima M, Faria NR, Walker A, Kraemer MU, Villabona-Arenas CJ, Lambert B, Marques de Cerqueira E, Pybus OG, Alcantara LC, Recker M.","Elife. 2017 Sep 9
Estimating the impact of city-wide Aedes aegypti population control: An observational study in Iquitos, Peru.,"/pubmed/31145744","Reiner RC Jr, Stoddard ST, Vazquez-Prokopec GM, Astete H, Perkins TA, Sihuincha M, Stancil JD, Smith DL, Kochel TJ, Halsey ES, Kitron U, Morrison AC, Scott TW.","PLoS Negl Trop Dis. 2019 May 30
Estimating the risk of Dengue, Chikungunya and Zika outbreaks in a large European city.,"/pubmed/30401870","Solimini AG, Manica M, RosΓ R, Della Torre A, Caputo B.","Sci Rep. 2018 Nov 6
Evaluation of enhanced oviposition attractant formulations against Aedes and Culex vector mosquitoes in urban and semi-urban areas.,"/pubmed/30719534","Suman DS.","Parasitol Res. 2019 Mar
Fine-scale variation in microclimate across an urban landscape shapes variation in mosquito population dynamics and the potential of Aedes albopictus to transmit arboviral disease.,"/pubmed/28558030","Murdock CC, Evans MV, McClanahan TD, Miazgowicz KL, Tesla B.","PLoS Negl Trop Dis. 2017 May 30
From lab to field: the influence of urban landscapes on the invasive potential of Wolbachia in Brazilian Aedes aegypti mosquitoes.,"/pubmed/25905888","Dutra HL, Dos Santos LM, Caragata EP, Silva JB, Villela DA, Maciel-de-Freitas R, Moreira LA.","PLoS Negl Trop Dis. 2015 Apr 23
Geographic distribution of Aedes aegypti and Aedes albopictus collected from used tires in Vietnam.,"/pubmed/20402344","Higa Y, Yen NT, Kawada H, Son TH, Hoa NT, Takagi M.","J Am Mosq Control Assoc. 2010 Mar
Horizontal and vertical dispersal of dengue vector mosquitoes, Aedes aegypti and Aedes albopictus, in Singapore.,"/pubmed/15642001","Liew C, Curtis CF.","Med Vet Entomol. 2004 Dec
Host-feeding patterns of native Culex pipiens and invasive Aedes albopictus mosquitoes (Diptera: Culicidae) in urban zones from Barcelona, Spain.,"/pubmed/21845962","MuΓ±noz J, Eritja R, Alcaide M, Montalvo T, Soriguer RC, Figuerola J.","J Med Entomol. 2011 Jul
Household Wastes as Larval Habitats of Dengue Vectors: Comparison between Urban and Rural Areas of Kolkata, India.,"/pubmed/26447690","Banerjee S, Aditya G, Saha GK.","PLoS One. 2015 Oct 8
Households as foci for dengue transmission in highly urban Vietnam.,"/pubmed/25680106","Anders KL, Nga le H, Thuy NT, Ngoc TV, Tam CT, Tai LT, Truong NT, Duyen HT, Trung VT, Kien DT, Wolbers M, Wills B, Chau NV, Tho ND, Simmons CP.","PLoS Negl Trop Dis. 2015 Feb 13
Human Activities Attract Harmful Mosquitoes in a Tropical Urban Landscape.,"/pubmed/31786667","Lee JM, Wasserman RJ, Gan JY, Wilson RF, Rahman S, Yek SH.","Ecohealth. 2020 Mar
Human and environmental factors affecting Aedes aegypti distribution in an arid urban environment.,"/pubmed/21805845","Walker KR, Joy TK, Ellers-Kirk C, Ramberg FB.","J Am Mosq Control Assoc. 2011 Jun
Identification of Aedes albopictus in urban Nicaragua.,"/pubmed/16252527","Lugo Edel C, Moreno G, Zachariah MA, LΓ³pez MM, LΓ³pez JD, Delgado MA, Valle SI, Espinoza PM, Salgado MJ, PΓ©rez R, Hammond SN, Harris E.","J Am Mosq Control Assoc. 2005 Sep
Improved dengue fever prevention through innovative intervention methods in the city of Salto, Uruguay.,"/pubmed/25604764","Basso C, GarcΓ­a da Rosa E, Romero S, GonzΓ΅lez C, Lairihoy R, Roche I, Caffera RM, da Rosa R, Calfani M, Alfonso-Sierra E, Petzold M, Kroeger A, Sommerfeld J.","Trans R Soc Trop Med Hyg. 2015 Feb
Improving the built environment in urban areas to control Aedes aegypti-borne diseases.,"/pubmed/28804174","Lindsay SW, Wilson A, Golding N, Scott TW, Takken W.","Bull World Health Organ. 2017 Aug 1
Infectious Disease Threats in the Twenty-First Century: Strengthening the Global Response.,"/pubmed/30984169","Bloom DE, Cadarette D.","Front Immunol. 2019 Mar 28
Influence of urban landscapes on population dynamics in a short-distance migrant mosquito: evidence for the dengue vector Aedes aegypti.,"/pubmed/20300516","Hemme RR, Thomas CL, Chadee DD, Severson DW.","PLoS Negl Trop Dis. 2010 Mar 16
Insecticide resistance in Aedes aegypti: An impact from human urbanization?,"/pubmed/31233517","Satoto TBT, Satrisno H, Lazuardi L, Diptyanusa A, Purwaningsih, Rumbiwati, Kuswati.","PLoS One. 2019 Jun 24
Interrelationship between Climatic, Ecologic, Social, and Cultural Determinants Affecting Dengue Emergence and Transmission in Puerto Rico and Their Implications for Zika Response.,"/pubmed/28717366","Matysiak A, Roess A.","J Trop Med. 2017
Mapping the ecoepidemiology of Zika virus infection in urban and rural areas of Pereira, Risaralda, Colombia, 2015-2016: Implications for public health and travel medicine.,"/pubmed/28487212","Rodriguez-Morales AJ, Ruiz P, Tabares J, Ossa CA, Yepes-Echeverry MC, Ramirez-Jaramillo V, Galindo-Marquez ML, GarcΓ­a-Loaiza CJ, Sabogal-Roman JA, Parra-Valencia E, Lagos-Grisales GJ, Lozada-Riascos CO, de…
Modeling dengue vector dynamics under imperfect detection: three years of site-occupancy by Aedes aegypti and Aedes albopictus in urban Amazonia.,"/pubmed/23472194","Padilla-Torres SD, Ferraz G, Luz SL, Zamora-Perea E, Abad-Franch F.","PLoS One. 2013
Modeling Mosquito-Borne Disease Spread in U.S. Urbanized Areas: The Case of Dengue in Miami.,"/pubmed/27532496","Robert MA, Christofferson RC, Silva NJ, Vasquez C, Mores CN, Wearing HJ.","PLoS One. 2016 Aug 17
Modelling the distribution of the vector Aedes aegypti in a central Argentine city.,"/pubmed/30027565","Estallo EL, Sangermano F, Grech M, LudueΓ±a-Almeida F, FrΓ­as-Cespedes M, Ainete M, AlmirΓ³n W, Livdahl T.","Med Vet Entomol. 2018 Dec
Molecular characterization of chikungunya virus circulating in urban and rural areas of West Bengal, India after its re-emergence in 2006.,"/pubmed/25359322","Taraphdar D, Chatterjee S.","Trans R Soc Trop Med Hyg. 2015 Mar
Mosquito Avoidance Practices and Knowledge of Arboviral Diseases in Cities with Differing Recent History of Disease.,"/pubmed/27527634","Haenchen SD, Hayden MH, Dickinson KL, Walker K, Jacobs EE, Brown HE, Gunn JK, Kohler LN, Ernst KC.","Am J Trop Med Hyg. 2016 Oct 5
Mosquito traps for urban surveillance: collection efficacy and potential for use by citizen scientists.,"/pubmed/29757507","Bazin M, Williams CR.","J Vector Ecol. 2018 Jun
Movement of dengue vectors between the human modified environment and an urban forest in Rio de Janeiro.,"/pubmed/17162942","Maciel-de-Freitas R, Neto RB, GonΓ§alves JM, CodeΓ§o CT, LourenΓ§o-de-Oliveira R.","J Med Entomol. 2006 Nov
Natural transovarial dengue virus infection rate in both sexes of dark and pale forms of Aedes aegypti from an urban area of Bangkok, Thailand.,"/pubmed/23431820","Thongrungkiat S, Wasinpiyamongkol L, Maneekan P, Prummongkol S, Samung Y.","Southeast Asian J Trop Med Public Health. 2012 Sep
Population density, water supply, and the risk of dengue fever in Vietnam: cohort study and spatial analysis.,"/pubmed/21918642","Schmidt WP, Suzuki M, Thiem VD, White RG, Tsuzuki A, Yoshida LM, Yanai H, Haque U, Tho le H, Anh DD, Ariyoshi K.","PLoS Med. 2011 Aug
Population dynamics of Aedes aegypti from a dengue hyperendemic urban setting in Colombia.,"/pubmed/15516650","Ocampo CB, Wesson DM.","Am J Trop Med Hyg. 2004 Oct
Possible association between recent migration and hospitalisation for dengue in an urban population: a prospective case-control study in northern Vietnam.,"/pubmed/25776595","Tsuzuki A, Duoc VT, Sunahara T, Suzuki M, Le NH, Higa Y, Yoshida LM, Hasebe F, Phong TV, Minakawa N.","Trop Biomed. 2014 Dec
Preliminary results on the control of Aedes spp. in a remote Guatemalan community vulnerable to dengue, chikungunya and Zika virus: community participation and use of low-cost ecological ovillantas for mosquito control.,"/pubmed/28105304","Ulibarri G, Betanzos A, Betanzos M, Rojas JJ.","Version 3. F1000Res. 2016 Apr 7 [revised 2017 Jan 1]
Profile distribution of juvenile Aedes species in an urban area of Malaysia.,"/pubmed/27076510","Dom NC, Faiz Madzlan M, Nadira Yusoff SN, Hassan Ahmad A, Ismail R, Nazrina Camalxaman S.","Trans R Soc Trop Med Hyg. 2016 Apr
Prospective field study of transovarial dengue-virus transmission by two different forms of Aedes aegypti in an urban area of Bangkok, Thailand.,"/pubmed/21635652","Thongrungkiat S, Maneekan P, Wasinpiyamongkol L, Prummongkol S.","J Vector Ecol. 2011 Jun
Reducing Aedes albopictus breeding sites through education: A study in urban area.,"/pubmed/30408031","Stefopoulou Ξ‘, Balatsos G, Petraki A, LaDeau SL, Papachristos D, Michaelakis Ξ‘.","PLoS One. 2018 Nov 8
Reduction in dengue cases observed during mass control of Aedes (Stegomyia) in street catch basins in an endemic urban area in Colombia.,"/pubmed/24388794","Ocampo CB, Mina NJ, CarabalΓ­ M, Alexander N, Osorio L.","Acta Trop. 2014 Apr
Relationship between Aedes aegypti production and occurrence of Escherichia coli in domestic water storage containers in rural and sub-urban villages in Thailand and Laos.,"/pubmed/23499713","Dada N, Vannavong N, Seidu R, Lenhart A, StenstrΓ¶m TA, Chareonviriyaphap T, Overgaard HJ.","Acta Trop. 2013 Jun
Retrospective study of chikungunya outbreak in urban areas of India.,"/pubmed/22561622","Nagpal BN, Saxena R, Srivastava A, Singh N, Ghosh SK, Sharma SK, Kumar A, Kumar H, Sharma AS, Chand SK, Ojha VP, Mohanty SS, Mohanty AK, Dasgupta RK, Dhillon GP, Dash AP.","Indian J Med Res. 2012 Mar
Scoping review on vector-borne diseases in urban areas: transmission dynamics, vectorial capacity and co-infection.,"/pubmed/30173661","Eder M, Cortes F, Teixeira de Siqueira Filha N, AraΓΊjo de FranΓ§a GV, Degroote S, Braga C, Ridde V, Turchi Martelli CM.","Infect Dis Poverty. 2018 Sep 3
Seasonal abundance of Aedes albopictus in selected urban and suburban areas in Penang, Malaysia.,"/pubmed/17568381","Rozilawati H, Zairi J, Adanan CR.","Trop Biomed. 2007 Jun
Seasonal and spatial distribution of Aedes aegypti and Aedes albopictus in a municipal urban park in SΓ£o Paulo, SP, Brazil.,"/pubmed/30282003","Heinisch MRS, Diaz-Quijano FA, Chiaravalloti-Neto F, Menezes Pancetti FG, Rocha Coelho R, Dos Santos Andrade P, Urbinatti PR, de Almeida RMMS, Lima-Camara TN.","Acta Trop. 2019 Jan
Social-ecological factors and preventive actions decrease the risk of dengue infection at the household-level: Results from a prospective dengue surveillance study in Machala, Ecuador.,"/pubmed/29253873","Kenneson A, BeltrΓ΅n-Ayala E, Borbor-Cordova MJ, Polhemus ME, Ryan SJ, Endy TP, Stewart-Ibarra AM.","PLoS Negl Trop Dis. 2017 Dec 18
Socioeconomic and demographic predictors of resident knowledge, attitude, and practice regarding arthropod-borne viruses in Panama.,"/pubmed/30428861","Whiteman A, Mejia A, Hernandez I, Loaiza JR.","BMC Public Health. 2018 Nov 14
Spatial and temporal patterns of abundance of Aedes aegypti L. (Stegomyia aegypti) and Aedes albopictus (Skuse) [Stegomyia albopictus (Skuse)] in southern Florida.,"/pubmed/23278304","Reiskind MH, Lounibos LP.","Med Vet Entomol. 2013 Dec
Spatial density of Aedes distribution in urban areas: a case study of breteau index in Kuala Lumpur, Malaysia.,"/pubmed/24947215","Aziz S, Aidil RM, Nisfariza MN, Ngui R, Lim YA, Yusoff WS, Ruslan R.","J Vector Borne Dis. 2014 Jun
Spatial distribution and insecticide susceptibility status of Aedes aegypti and Aedes albopictus in dengue affected urban areas of Rawalpindi, Pakistan.,"/pubmed/27353583","Arslan A, Rathor HR, Mukhtar MU, Mushtaq S, Bhatti A, Asif M, Arshad I, Ahmad JF.","J Vector Borne Dis. 2016 Apr-Jun
Spatial pattern evolution of Aedes aegypti breeding sites in an Argentinean city without a dengue vector control programme.,"/pubmed/27903056","Espinosa MO, Polop F, Rotela CH, Abril M, Scavuzzo CM.","Geospat Health. 2016 Nov 21
Spatio-temporal dynamics of dengue 2009 outbreak in CΓ³rdoba City, Argentina.,"/pubmed/24795212","Estallo EL, Carbajo AE, Grech MG, FrΓ­as-CΓ©spedes M, LΓ³pez L, Lanfri MA, LudueΓ±a-Almeida FF, AlmirΓ³n WR.","Acta Trop. 2014 Aug
Studies on the susceptibility of a large urban population of Aedes aegypti to infection with dengue viruses.,"/pubmed/751215","Nalim S, Gubler DJ, Basuno E, Suwasono H, Masran M, Djuarti W.","Southeast Asian J Trop Med Public Health. 1978 Dec
Susceptibility of urban and rural populations of Aedes albopictus from SΓ£o Paulo State, Brazil, to infection by dengue-1 and -2 viruses.,"/pubmed/15535628","FernΓ΅ndez Z, Moncayo A, Forattini OP, Weaver SC.","J Med Entomol. 2004 Sep
Sylvatic dengue virus type 4 in Aedes aegypti and Aedes albopictus mosquitoes in an urban setting in Peninsular Malaysia.,"/pubmed/31730672","Johari NA, Voon K, Toh SY, Sulaiman LH, Yap IKS, Lim PKC.","PLoS Negl Trop Dis. 2019 Nov 15
SΓ£o Paulo urban heat islands have a higher incidence of dengue than other urban areas.,"/pubmed/25523076","Araujo RV, Albertini MR, Costa-da-Silva AL, Suesdek L, Franceschi NC, Bastos NM, Katz G, Cardoso VA, Castro BC, Capurro ML, Allegro VL.","Braz J Infect Dis. 2015 Mar-Apr
Taking innovative vector control interventions in urban Latin America to scale: lessons learnt from multi-country implementation research.,"/pubmed/28829235","Quintero J, GarcΓ­a-Betancourt T, Caprara A, Basso C, Garcia da Rosa E, Manrique-Saide P, Coelho G, SΓ΅nchez-Tejeda G, Dzul-Manzanilla F, GarcΓ­a DA, Carrasquilla G, Alfonso-Sierra E, Monteiro Vasconcelos Motta C, Sommerfeld J, Kroeger A.",…
The Impact of Global Environmental Changes on Infectious Disease Emergence with a Focus on Risks for Brazil.,"/pubmed/29253158","Nava A, Shimabukuro JS, Chmura AA, Luz SLB.","ILAR J. 2017 Dec 15
The invasion of urban forest by dengue vectors in Rio de Janeiro.,"/pubmed/15266746","LourenΓ§o-de-Oliveira R, Castro MG, Braks MA, Lounibos LP.","J Vector Ecol. 2004 Jun
The risk of urban yellow fever resurgence in Aedes-infested American cities.,"/pubmed/29843824","Massad E, Amaku M, Coutinho FAB, Struchiner CJ, Lopez LF, Coelho G, Wilder-Smith A, Burattini MN.","Epidemiol Infect. 2018 Jul
The spatial distribution of Aedes aegypti and Aedes albopictus in a transition zone, Rio de Janeiro, Brazil.,"/pubmed/19503951","HonΓ³rio NA, Castro MG, Barros FS, MagalhΓ£es Mde A, Sabroza PC.","Cad Saude Publica. 2009 Jun
The Usual Suspects: Comparison of the Relative Roles of Potential Urban Chikungunya Virus Vectors in Australia.,"/pubmed/26247366","Jansen CC, Williams CR, van den Hurk AF.","PLoS One. 2015 Aug 6
Transmission dynamics of the ongoing chikungunya outbreak in Central Italy: from coastal areas to the metropolitan city of Rome, summer 2017.,"/pubmed/29113629","Manica M, Guzzetta G, Poletti P, Filipponi F, Solimini A, Caputo B, Della Torre A, RosΓ R, Merler S.","Euro Surveill. 2017 Nov
Tree holes as larval habitats for Aedes aegypti in urban, suburban and forest habitats in a dengue affected area.,"/pubmed/26193903","Mangudo C, Aparicio JP, Gleiser RM.","Bull Entomol Res. 2015 Dec
Urban Chikungunya in the Middle East and North Africa: A systematic review.,"/pubmed/28651007","Humphrey JM, Cleton NB, Reusken CBEM, Glesby MJ, Koopmans MPG, Abu-Raddad LJ.","PLoS Negl Trop Dis. 2017 Jun 26
Urban climate versus global climate change-what makes the difference for dengue?,"/pubmed/27197685","Misslin R, Telle O, DaudΓ© E, Vaguet A, Paul RE.","Ann N Y Acad Sci. 2016 Oct
Urban environmental clustering to assess the spatial dynamics of Aedes aegypti breeding sites.,"/pubmed/29772886","Albrieu-LlinΓ΅s G, Espinosa MO, Quaglia A, Abril M, Scavuzzo CM.","Geospat Health. 2018 May 7
Urban mosquito species (Diptera: Culicidae) of dengue endemic communities in the Greater Puntarenas area, Costa Rica.,"/pubmed/20073347","CalderΓ³n-Arguedas O, Troyo A, Solano ME, AvendaΓ±o A, Beier JC.","Rev Biol Trop. 2009 Dec
Urban transmission of mosquito-borne flaviviruses - a review of the risk for humans in Vietnam.,"/pubmed/31528273","Nguyen-Tien T, Lundkvist Γ…, Lindahl J.","Infect Ecol Epidemiol. 2019 Aug 30
Urbanization increases Aedes albopictus larval habitats and accelerates mosquito development and survivorship.,"/pubmed/25393814","Li Y, Kamara F, Zhou G, Puthiyakunnon S, Li C, Liu Y, Zhou Y, Yao L, Yan G, Chen XG.","PLoS Negl Trop Dis. 2014 Nov 13
Urbanization is a main driver for the larval ecology of Aedes mosquitoes in arbovirus-endemic settings in south-eastern CΓ΄te d'Ivoire.,"/pubmed/28704434","Zahouli JBZ, Koudou BG, MΓΌller P, Malone D, Tano Y, Utzinger J.","PLoS Negl Trop Dis. 2017 Jul 13
Use of a geographic information system for defining spatial risk for dengue transmission in Bangladesh: role for Aedes albopictus in an urban outbreak.,"/pubmed/14740881","Ali M, Wagatsuma Y, Emch M, Breiman RF.","Am J Trop Med Hyg. 2003 Dec
Variation in Aedes aegypti (Diptera: Culicidae) container productivity in a slum and a suburban district of Rio de Janeiro during dry and wet seasons.,"/pubmed/17612770","Maciel-de-Freitas R, Marques WA, Peres RC, Cunha SP, de Oliveira RL.","Mem Inst Oswaldo Cruz. 2007 Jun
VECTOS: An Integrated System for Monitoring Risk Factors Associated With Urban Arbovirus Transmission.,"/pubmed/30926741","Ocampo CB, Mina NJ, Echavarria MI, AcuΓ±a M, Caballero A, Navarro A, Aguirre A, Criollo IS, Forero F, Azuero O, Alexander ND.","Glob Health Sci Pract. 2019 Mar 29
Why dengue and yellow fever coexist in some areas of the world and not in others?,"/pubmed/21839800","Amaku M, Coutinho FA, Massad E.","Biosystems. 2011 Nov
Zika and Chikungunya virus detection in naturally infected Aedes aegypti in Ecuador.,"/pubmed/28982578","Cevallos V, Ponce P, Waggoner JJ, Pinsky BA, Coloma J, Quiroga C, Morales D, CΓ΅rdenas MJ.","Acta Trop. 2018 Jan
Zika: A scourge in urban slums.,"/pubmed/28333922","Snyder RE, Boone CE, Cardoso CA, Aguiar-Alves F, Neves FP, Riley LW.","PLoS Negl Trop Dis. 2017 Mar 23
Zoonotic and Vector-Borne Diseases in Urban Slums: Opportunities for Intervention.,"/pubmed/28625886","Costa F, Carvalho-Pereira T, Begon M, Riley L, Childs J.","Trends Parasitol. 2017 Sep
Dengue fever in Saudi Arabia: A review of environmental and population factors impacting emergence and spread.
Comprehensive evaluation of demographic, socio-economic and other associated risk factors affecting the occurrence of dengue incidence among Colombo and Kandy Districts of Sri Lanka: a cross-sectional study
Effects of socio-economic and environmental factors on the spatial heterogeneity of dengue fever investigated at a fine scale
Mosquito-borne transmission in urban landscapes: the missing link between vector abundance and human density
